# Supplementary material for: A New Way to Trace SARS-CoV-2 Variants Through Weighted Network Analysis of Frequency Trajectories of Mutations
Source: Front Microbiol. 2022 Mar 16;13:859241. doi: 10.3389/fmicb.2022.859241 (PMC8966897; doi:10.3389/fmicb.2022.859241)
Supplement: Supplementary file 8 [file Table_1.XLSX]

## Sheet: TS1
Supplementary Table S1. Definition of worldwide pandemic variants.
GISAID clade	Pangolin lineage	WHO label	Genome region	Nucleotide change*	Amino acid change	Variant-specific mutation
L		-	Early clade as reference sequence
S	A	-	NSP4	C8782T	S76S
			ORF8	T28144C	L84S	YES
V	B.2	-	NSP6	G11083T	L37F
			ORF3a	G26144T	G251V	YES
G	B.1	-	5'UTR	C241T	Extragenic	YES
			NSP3	C3037T	F106F	YES
			S	A23403G	D614G	YES
GH	B.1.	-	5'UTR	C241T	Extragenic
			NSP3	C3037T	F106F
			S	A23403G	D614G
			ORF3a	G25563T	Q57H	YES
GR	B.1.1	-	5'UTR	C241T	Extragenic
			NSP3	C3037T	F106F
			S	A23403G	D614G
			N	G28882A	G204R	YES
GV	B.1.177	-	5'UTR	C241T	Extragenic
			NSP3	C3037T	F106F
			S	A23403G	D614G
			S	C22227T	A222V	YES
GRY	B.1.1.7	Alpha	5'UTR	C241T	extragenic
			NSP3	C3037T	F106F
			S	TACATG21765.	H69del, V70del	YES
			S	ATT21993.	Y145del	YES
			S	A23063T	N501Y	YES
			S	A23403G	D614G
			N	G28882A	G204R
GK	B.1.617.2	Delta	5'UTR	C241T	Extragenic
			NSP3	C3037T	F106F
			S	C22995A	T478K	YES
			S	A23403G	D614G
O	-	-	Others
Abbreviations: GISAID - Global Initiative on Sharing All Influenza Data; WHO - World Health Organization
Data source: https://www.gisaid.org/references/statements-clarifications/clade-and-lineage-nomenclature-aids-in-genomic-epidemiology-of-active-hcov-19-viruses/
*: named after genomic coordinate according to reference sequence NC_045512.2
