# Supplementary material for: A New Way to Trace SARS-CoV-2 Variants Through Weighted Network Analysis of Frequency Trajectories of Mutations
Source: Front Microbiol. 2022 Mar 16;13:859241. doi: 10.3389/fmicb.2022.859241 (PMC8966897; doi:10.3389/fmicb.2022.859241)
Supplement: Supplementary file 9 [file Table_2.XLSX]

## Sheet: TS2
Supplementary Table S2. Module details of 158 most frequent FTMs from worldwide data detected by the weighted network.
ID	Module	Genome region	Nucleotide change	Amino acid change	Intra-modular core mutation@	Related variant	WHO label	Pangolin lineage	No. of sequences with cluster feature in collected data$	Literature#
1	1	5'UTR	G210T	Extragenic	YES	GK	Delta	B.1.617.2	1,817,612 (36.1%)	Ref. [1]
2	1	NSP3	G4181T	A488S	YES
3	1	NSP3	C6402T	P1228L	YES
4	1	NSP3	C7124T	P1469S	YES
5	1	NSP4	C8986T	D144D	YES
6	1	NSP4	G9053T	V167L	YES
7	1	NSP4	C10029T	T492I	YES
8	1	NSP6	A11201G	T77A	YES
9	1	NSP6	A11332G	V120V	YES
10	1	NSP12b	G15451A	G662S	YES
11	1	NSP13	C16466T	P77L	YES
12	1	NSP14	C19220T	A394V	YES
13	1	S	C21618G	T19R	YES
14	1	S	AGTTCA22029.	E156	YES
15	1	S	T22917G	L452R	YES
16	1	S	C22995A	T478K	YES
17	1	S	C23604G	P681R	YES
18	1	S	G24410A	D950N	YES
19	1	ORF3a	C25469T	S26L	YES
20	1	M	T26767C	I82T	YES
21	1	ORF7a	T27638C	V82A	YES
22	1	ORF7a	C27752T	T120I	YES
23	1	ORF7b	C27874T	T40I	YES
24	1	ORF8	GATTTC28248.	D119	YES
25	1	N	A28461G	D63G	YES
26	1	N	G28881T	R203M	YES
27	1	N	G28916T	G215C	YES
28	1	N	G29402T	D377Y	YES
29	1	3'UTR	G29742T	Extragenic	YES
30	2	NSP2	C913T	S36S	YES	GRY	Alpha	B.1.1.7	903,950 (17.9%)	Ref. [2]
31	2	NSP3	C3267T	T183I	YES
32	2	NSP3	C5388A	A890D	YES
33	2	NSP3	C5986T	F1089F	YES
34	2	NSP3	T6954C	I1412T	YES
35	2	NSP6	TCTGGTTTT11288.	S106	YES
36	2	NSP12b	C14676T	P403P	YES
37	2	NSP12b	C15279T	H604H	YES
38	2	NSP12b	T16176C	T903T	YES
39	2	NSP13	A17615G	K460R
40	2	S	TACATG21765.	H69del, V70del	YES
41	2	S	ATT21993.	Y145	YES
42	2	S	A23063T	N501Y	YES
43	2	S	C23271A	A570D	YES
44	2	S	C23604A	P681H	YES
45	2	S	C23709T	T716I	YES
46	2	S	T24506G	S982A	YES
47	2	S	G24914C	D1118H	YES
48	2	ORF8	C27972T	Q27*	YES
49	2	ORF8	G28048T	R52I	YES
50	2	ORF8	A28111G	Y73C	YES
51	2	N	G28280C	D3H	YES
52	2	N	A28281T	D3V	YES
53	2	N	T28282A	D3E	YES
54	2	N	C28977T	S235F	YES
55	3	NSP1	T733C	D156D	YES	GR	Gamma	P.1	76,615 (1.6%)	Ref. [3]
56	3	NSP3	C2749T	D10D	YES
57	3	NSP3	C3828T	S370L	YES
58	3	NSP3	A5648C	K977Q	YES
59	3	NSP3	A6319G	P1200P	YES
60	3	NSP3	A6613G	V1298V	YES
61	3	NSP9	C12778T	Y31Y	YES
62	3	NSP12b	C13860T	D131D	YES
63	3	NSP13	G17259T	E341D	YES
64	3	S	C21621A	T20N	YES
65	3	S	C21638T	P26S	YES
66	3	S	G21974T	D138Y	YES
67	3	S	G22132T	R190S	YES
68	3	S	A22812C	K417T	YES
69	3	S	G23012A	E484K
70	3	S	C23525T	H655Y	YES
71	3	S	C24642T	T1027I	YES
72	3	S	G25088T	V1176F	YES
73	3	ORF3a	T26149C	S253P	YES
74	3	ORF8	G28167A	E92K	YES
75	3	N	C28512G	P80R	YES
76	3	N	A28877T	S202C	YES
77	3	N	G28878C	S202T	YES
78	4	5'UTR	G204T	Extragenic	YES	GV	-	B.1.177	70,355 (1.4%)	Ref. [4]
79	4	NSP1	T445C	V60V	YES
80	4	NSP3	C6286T	T1189T	YES
81	4	NSP13	G17019T	E261D
82	4	NSP16	G21255C	A199A	YES
83	4	S	C21614T	L18F
84	4	S	C22227T	A222V	&
85	4	S	C24334T	A924A
86	4	M	C26801G	L93L	YES
87	4	ORF8	C27944T	H17H	YES
88	4	N	C28932T	A220V	YES
89	4	ORF10	G29645T	V30L	YES
90	5	NSP3	C4543T	T608T	YES	GH	-	B.1.160	28,992 (0.6%)	Ref. [5]
91	5	NSP3	G5629T	T970T	YES
92	5	NSP4	G9526T	M324I	YES
93	5	NSP6	C11497T	Y175Y	YES
94	5	NSP12b	G13993T	A176S	YES
95	5	NSP12b	G15766T	V767L	YES
96	5	NSP13	A16889G	K218R	YES
97	5	ORF3a	C25710T	L106L	YES
98	5	M	T26876C	I118I	YES
99	5	N	G29399A	A376T	YES
100	6	NSP3	T7767C	I1683T	YES	G	-	B.1.258	20,709 (0.4%)	Ref. [6]
101	6	NSP3	C8047T	Y1776Y	YES
102	6	NSP9	G12988T	M101I	YES
103	6	NSP12b	G15598A	V711I	YES
104	6	NSP13	C17104T	H290Y	YES
105	6	NSP13	G18028T	A598S	YES
106	6	S	C22879A	N439K	YES
107	6	S	T24910C	T1116T	YES
108	6	M	T26972C	R150R	YES
109	6	ORF7b	C27800A	A15A	YES
110	6	3'UTR	G29734C	Extragenic
111	7	NSP3	G8083A	M1788I		GH	-	B.1.2	92,689 (1.8%)	Ref. [7]
112	7	NSP5	C10319T	L89F
113	7	NSP14	A18424G	N129D	YES
114	7	NSP16	C21304T	R216C	YES
115	7	ORF3a	G25907T	G172V	YES
116	7	ORF8	C27964T	S24L
117	7	N	C28472T	P67S	YES
118	7	N	C28869T	P199L
119	8	NSP1	C313T	L16L		GR	-	B.1.1.284	9,149 (0.2%)	Ref. [8]
120	8	NSP3	T4346C	S543P	YES
121	8	NSP4	C9286T	N244N	YES
122	8	NSP5	C10376T	P108S	YES
123	8	NSP12b	C14708T	A414V	YES
124	8	S	G22992A	S477N
125	8	N	C28725T	P151L	YES
126	8	3'UTR	G29692T	Extragenic	YES
127	9	NSP2	A1163T	I120F		GR	-	D.2	12,225 (0.2%)	Ref. [9]
128	9	NSP3	T7540C	T1607T	YES
129	9	NSP13	G16647T	T137T	YES
130	9	NSP14	C18555T	D172D	YES
131	9	S	G23401A	Q613Q	YES
132	10	5'UTR	C241T	Extragenic	YES	G	-	B.1	4,855,377 (96.3%)	Ref.[10]
133	10	NSP3	C3037T	F106F	YES
134	10	NSP12b	C14408T	P314L	YES
135	10	S	A23403G	D614G	YES
136	11	N	G28881A	R203K	YES	GR	-	B.1.1	1,420,679 (28.1%)	Ref. [11]
137	11	N	G28882A	R203R	YES
138	11	N	G28883C	G204R	YES
139	12	NSP3	C7851T	A1711V	YES	GK	Delta	AY.4	545,393 (10.8%)	Ref. [12]
140	12	S	C21846T	T95I	YES
141	12	S	G21987A	G142D	YES
142	13	NSP4	C8782T	S76S	YES	S	-	A	13,558 (0.3%)	Ref. [13]
143	13	ORF8	T28144C	L84S	YES
144	14	NSP2	C2110T	N435N	YES	GRY	Alpha	B.1.1.7	143,608 (2.8%)	Ref. [2]
145	14	NSP12b	C14120T	P218L	YES
146	15	NSP12b	T15096C	N543N	YES	GRY	Alpha	B.1.1.7	192,458 (3.9%)	Ref. [2]
147	15	ORF8	A28095T	K68*	YES
148	16	NSP14	C18877T	C279C	YES	GH	-	B.1.36 | B.1.160	60,291 (1.2%)	Ref. [5] and [14]
149	16	M	C26735T	Y71Y	YES
150	17	NSP2	C1059T	T85I	YES	GH	-	B.1.	340,148 (6.7%)	-
151	17	ORF3a	G25563T	Q57H	YES
152	18	5'UTR	C222T	Extragenic		Not availableΔ
153	18	N	G28975T	M234I
154	19	NSP15	A20268G	L216L	YES	G	-	B.1.243|B.1.234| B.1.240|…	46,711 (0.9%)	Ref. [15-17]
155	19	N	C28854T	S194L	YES
156	20	NSP6	G11083T	L37F	YES	V	-	B.2	6,440 (0.1%)	-
157	20	NSP12b	C14805T	Y446Y
158	20	ORF3a	G26144T	G251V	YES
@A core mutation is defined as a mutation with the connection strengths to any other intra-modular nodes larger than 0.9. Mutations definitely pointing to global epidemic clades were highlighted in bold.
& The C22227T mutation was not chosen as one of the module core mutations because of low connection strengths with other intra-modular nodes, despite GISAID characterized it as the GV clade-specific mutation.
$The total number of sequences is 5,042,287.
ΔIf there are no mutations in the same module having correlation coefficient larger than 0.7, no more investigation will be done for the module.
References
[1] B.1.617.2 Lineage Report. Alaa Abdel Latif, Julia L. Mullen, Manar Alkuzweny, Ginger Tsueng, Marco Cano, Emily Haag, Jerry Zhou, Mark Zeller, Emory Hufbauer, Nate Matteson, Chunlei Wu, Kristian G. Andersen, Andrew I. Su, Karthik Gangavarapu, Laura D. Hughes, and the Center for Viral Systems Biology. outbreak.info, (available at https://outbreak.info/situation-reports?pango=B.1.617.2). Accesse…
[2] B.1.1.7 Lineage Report. Alaa Abdel Latif, Julia L. Mullen, Manar Alkuzweny, Ginger Tsueng, Marco Cano, Emily Haag, Jerry Zhou, Mark Zeller, Emory Hufbauer, Nate Matteson, Chunlei Wu, Kristian G. Andersen, Andrew I. Su, Karthik Gangavarapu, Laura D. Hughes, and the Center for Viral Systems Biology. outbreak.info, (available at https://outbreak.info/situation-reports?pango=B.1.1.7). Accessed 9 …
[3] P.1 Lineage Report. Alaa Abdel Latif, Julia L. Mullen, Manar Alkuzweny, Ginger Tsueng, Marco Cano, Emily Haag, Jerry Zhou, Mark Zeller, Emory Hufbauer, Nate Matteson, Chunlei Wu, Kristian G. Andersen, Andrew I. Su, Karthik Gangavarapu, Laura D. Hughes, and the Center for Viral Systems Biology. outbreak.info, (available at https://outbreak.info/situation-reports?pango=P.1). Accessed 13 Decembe…
[4] B.1.177 Lineage Report. Alaa Abdel Latif, Julia L. Mullen, Manar Alkuzweny, Ginger Tsueng, Marco Cano, Emily Haag, Jerry Zhou, Mark Zeller, Emory Hufbauer, Nate Matteson, Chunlei Wu, Kristian G. Andersen, Andrew I. Su, Karthik Gangavarapu, Laura D. Hughes, and the Center for Viral Systems Biology. outbreak.info, (available at https://outbreak.info/situation-reports?pango=B.1.177). Accessed 13…
[5] B.1.160 Lineage Report. Alaa Abdel Latif, Julia L. Mullen, Manar Alkuzweny, Ginger Tsueng, Marco Cano, Emily Haag, Jerry Zhou, Mark Zeller, Emory Hufbauer, Nate Matteson, Chunlei Wu, Kristian G. Andersen, Andrew I. Su, Karthik Gangavarapu, Laura D. Hughes, and the Center for Viral Systems Biology. outbreak.info, (available at https://outbreak.info/situation-reports?pango=B.1.160). Accessed 13…
[6] B.1.258 Lineage Report. Alaa Abdel Latif, Julia L. Mullen, Manar Alkuzweny, Ginger Tsueng, Marco Cano, Emily Haag, Jerry Zhou, Mark Zeller, Emory Hufbauer, Nate Matteson, Chunlei Wu, Kristian G. Andersen, Andrew I. Su, Karthik Gangavarapu, Laura D. Hughes, and the Center for Viral Systems Biology. outbreak.info, (available at https://outbreak.info/situation-reports?pango=B.1.258). Accessed 13…
[7] B.1.2 Lineage Report. Alaa Abdel Latif, Julia L. Mullen, Manar Alkuzweny, Ginger Tsueng, Marco Cano, Emily Haag, Jerry Zhou, Mark Zeller, Emory Hufbauer, Nate Matteson, Chunlei Wu, Kristian G. Andersen, Andrew I. Su, Karthik Gangavarapu, Laura D. Hughes, and the Center for Viral Systems Biology. outbreak.info, (available at https://outbreak.info/situation-reports?pango=B.1.2). Accessed 13 Dec…
[8] B.1.1.284 Lineage Report. Alaa Abdel Latif, Julia L. Mullen, Manar Alkuzweny, Ginger Tsueng, Marco Cano, Emily Haag, Jerry Zhou, Mark Zeller, Emory Hufbauer, Nate Matteson, Chunlei Wu, Kristian G. Andersen, Andrew I. Su, Karthik Gangavarapu, Laura D. Hughes, and the Center for Viral Systems Biology. outbreak.info, (available at https://outbreak.info/situation-reports?pango=B.1.1.284). Accesse…
[9] D.2 Lineage Report. Alaa Abdel Latif, Julia L. Mullen, Manar Alkuzweny, Ginger Tsueng, Marco Cano, Emily Haag, Jerry Zhou, Mark Zeller, Emory Hufbauer, Nate Matteson, Chunlei Wu, Kristian G. Andersen, Andrew I. Su, Karthik Gangavarapu, Laura D. Hughes, and the Center for Viral Systems Biology. outbreak.info, (available at https://outbreak.info/situation-reports?pango=D.2). Accessed 13 Decembe…
[10] B.1 Lineage Report. Alaa Abdel Latif, Julia L. Mullen, Manar Alkuzweny, Ginger Tsueng, Marco Cano, Emily Haag, Jerry Zhou, Mark Zeller, Emory Hufbauer, Nate Matteson, Chunlei Wu, Kristian G. Andersen, Andrew I. Su, Karthik Gangavarapu, Laura D. Hughes, and the Center for Viral Systems Biology. outbreak.info, (available at https://outbreak.info/situation-reports?pango=B.1). Accessed 13 Decemb…
[11] B.1.1 Lineage Report. Alaa Abdel Latif, Julia L. Mullen, Manar Alkuzweny, Ginger Tsueng, Marco Cano, Emily Haag, Jerry Zhou, Mark Zeller, Emory Hufbauer, Nate Matteson, Chunlei Wu, Kristian G. Andersen, Andrew I. Su, Karthik Gangavarapu, Laura D. Hughes, and the Center for Viral Systems Biology. outbreak.info, (available at https://outbreak.info/situation-reports?pango=B.1.1). Accessed 13 De…
[12] AY.4 Lineage Report. Alaa Abdel Latif, Julia L. Mullen, Manar Alkuzweny, Ginger Tsueng, Marco Cano, Emily Haag, Jerry Zhou, Mark Zeller, Emory Hufbauer, Nate Matteson, Chunlei Wu, Kristian G. Andersen, Andrew I. Su, Karthik Gangavarapu, Laura D. Hughes, and the Center for Viral Systems Biology. outbreak.info, (available at https://outbreak.info/situation-reports?pango=AY.4). Accessed 13 Dece…
[13] A Lineage Report. Alaa Abdel Latif, Julia L. Mullen, Manar Alkuzweny, Ginger Tsueng, Marco Cano, Emily Haag, Jerry Zhou, Mark Zeller, Emory Hufbauer, Nate Matteson, Chunlei Wu, Kristian G. Andersen, Andrew I. Su, Karthik Gangavarapu, Laura D. Hughes, and the Center for Viral Systems Biology. outbreak.info, (available at https://outbreak.info/situation-reports?pango=A). Accessed 13 December 2…
[14] B.1.36 Lineage Report. Alaa Abdel Latif, Julia L. Mullen, Manar Alkuzweny, Ginger Tsueng, Marco Cano, Emily Haag, Jerry Zhou, Mark Zeller, Emory Hufbauer, Nate Matteson, Chunlei Wu, Kristian G. Andersen, Andrew I. Su, Karthik Gangavarapu, Laura D. Hughes, and the Center for Viral Systems Biology. outbreak.info, (available at https://outbreak.info/situation-reports?pango=B.1.36). Accessed 13 …
[15] B.1.243 Lineage Report. Alaa Abdel Latif, Julia L. Mullen, Manar Alkuzweny, Ginger Tsueng, Marco Cano, Emily Haag, Jerry Zhou, Mark Zeller, Emory Hufbauer, Nate Matteson, Chunlei Wu, Kristian G. Andersen, Andrew I. Su, Karthik Gangavarapu, Laura D. Hughes, and the Center for Viral Systems Biology. outbreak.info, (available at https://outbreak.info/situation-reports?pango=B.1.243). Accessed 8…
[16] B.1.234 Lineage Report. Alaa Abdel Latif, Julia L. Mullen, Manar Alkuzweny, Ginger Tsueng, Marco Cano, Emily Haag, Jerry Zhou, Mark Zeller, Emory Hufbauer, Nate Matteson, Chunlei Wu, Kristian G. Andersen, Andrew I. Su, Karthik Gangavarapu, Laura D. Hughes, and the Center for Viral Systems Biology. outbreak.info, (available at https://outbreak.info/situation-reports?pango=B.1.234). Accessed 8…
[15] B.1.240 Lineage Report. Alaa Abdel Latif, Julia L. Mullen, Manar Alkuzweny, Ginger Tsueng, Marco Cano, Emily Haag, Jerry Zhou, Mark Zeller, Emory Hufbauer, Nate Matteson, Chunlei Wu, Kristian G. Andersen, Andrew I. Su, Karthik Gangavarapu, Laura D. Hughes, and the Center for Viral Systems Biology. outbreak.info, (available at https://outbreak.info/situation-reports?pango=B.1.240). Accessed 8…
