# Supplementary material for: A New Way to Trace SARS-CoV-2 Variants Through Weighted Network Analysis of Frequency Trajectories of Mutations
Source: Front Microbiol. 2022 Mar 16;13:859241. doi: 10.3389/fmicb.2022.859241 (PMC8966897; doi:10.3389/fmicb.2022.859241)
Supplement: Supplementary file 10 [file Table_3.XLSX]

## Sheet: TS3
Supplementary Table S3. Statistical evaluation for module-based variant identification using the global phylogeny as a reference.
Module&	Variant*	Cut-off$	S-FTMs	Module genomes	Sensitivity#	Specificity#	AUC#	Core mutations
Module01	GK/Delta/B.617.2	0	29	1817612	0.732935	0.999997	0.732932	G210T|C6402T|G4181T|C7124T|C10029T|C8986T|G9053T|A11201G|A11332G|G15451A|C16466T|C19220T|C23604G|T22917G|C21618G|C22995A|G24410A|AGTTCA22029.|C25469T|T26767C|C27752T|T27638C|C27874T|GATTTC28248.|G28881T|G29402T|A28461G|G28916T|G29742T
	Reference node in the global tree: 433499	0.1	29	1817612	0.732935	0.999997	0.732932	G210T|C6402T|G4181T|C7124T|C10029T|C8986T|G9053T|A11201G|A11332G|G15451A|C16466T|C19220T|C23604G|T22917G|C21618G|C22995A|G24410A|AGTTCA22029.|C25469T|T26767C|C27752T|T27638C|C27874T|GATTTC28248.|G28881T|G29402T|A28461G|G28916T|G29742T
		0.2	29	1817612	0.732935	0.999997	0.732932	G210T|C6402T|G4181T|C7124T|C10029T|C8986T|G9053T|A11201G|A11332G|G15451A|C16466T|C19220T|C23604G|T22917G|C21618G|C22995A|G24410A|AGTTCA22029.|C25469T|T26767C|C27752T|T27638C|C27874T|GATTTC28248.|G28881T|G29402T|A28461G|G28916T|G29742T
		0.3	29	1817612	0.732935	0.999997	0.732932	G210T|C6402T|G4181T|C7124T|C10029T|C8986T|G9053T|A11201G|A11332G|G15451A|C16466T|C19220T|C23604G|T22917G|C21618G|C22995A|G24410A|AGTTCA22029.|C25469T|T26767C|C27752T|T27638C|C27874T|GATTTC28248.|G28881T|G29402T|A28461G|G28916T|G29742T
		0.4	29	1817612	0.732935	0.999997	0.732932	G210T|C6402T|G4181T|C7124T|C10029T|C8986T|G9053T|A11201G|A11332G|G15451A|C16466T|C19220T|C23604G|T22917G|C21618G|C22995A|G24410A|AGTTCA22029.|C25469T|T26767C|C27752T|T27638C|C27874T|GATTTC28248.|G28881T|G29402T|A28461G|G28916T|G29742T
		0.5	29	1817612	0.732935	0.999997	0.732932	G210T|C6402T|G4181T|C7124T|C10029T|C8986T|G9053T|A11201G|A11332G|G15451A|C16466T|C19220T|C23604G|T22917G|C21618G|C22995A|G24410A|AGTTCA22029.|C25469T|T26767C|C27752T|T27638C|C27874T|GATTTC28248.|G28881T|G29402T|A28461G|G28916T|G29742T
		0.6	29	1817612	0.732935	0.999997	0.732932	G210T|C6402T|G4181T|C7124T|C10029T|C8986T|G9053T|A11201G|A11332G|G15451A|C16466T|C19220T|C23604G|T22917G|C21618G|C22995A|G24410A|AGTTCA22029.|C25469T|T26767C|C27752T|T27638C|C27874T|GATTTC28248.|G28881T|G29402T|A28461G|G28916T|G29742T
		0.7	29	1817612	0.732935	0.999997	0.732932	G210T|C6402T|G4181T|C7124T|C10029T|C8986T|G9053T|A11201G|A11332G|G15451A|C16466T|C19220T|C23604G|T22917G|C21618G|C22995A|G24410A|AGTTCA22029.|C25469T|T26767C|C27752T|T27638C|C27874T|GATTTC28248.|G28881T|G29402T|A28461G|G28916T|G29742T
		0.8	29	1817612	0.732935	0.999997	0.732932	G210T|C6402T|G4181T|C7124T|C10029T|C8986T|G9053T|A11201G|A11332G|G15451A|C16466T|C19220T|C23604G|T22917G|C21618G|C22995A|G24410A|AGTTCA22029.|C25469T|T26767C|C27752T|T27638C|C27874T|GATTTC28248.|G28881T|G29402T|A28461G|G28916T|G29742T
		0.9	29	1817612	0.732935	0.999997	0.732932	G210T|C6402T|G4181T|C7124T|C10029T|C8986T|G9053T|A11201G|A11332G|G15451A|C16466T|C19220T|C23604G|T22917G|C21618G|C22995A|G24410A|AGTTCA22029.|C25469T|T26767C|C27752T|T27638C|C27874T|GATTTC28248.|G28881T|G29402T|A28461G|G28916T|G29742T
		0.95	29	1817612	0.732935	0.999997	0.732932	G210T|C6402T|G4181T|C7124T|C10029T|C8986T|G9053T|A11201G|A11332G|G15451A|C16466T|C19220T|C23604G|C21618G|C22995A|G24410A|AGTTCA22029.|C25469T|T26767C|C27752T|T27638C|C27874T|GATTTC28248.|G28881T|G29402T|A28461G|G28916T
		0.99	29	1817612	0.732935	0.999997	0.732932	G210T|C6402T|G4181T|C7124T|C8986T|G9053T|A11201G|A11332G|C16466T|C19220T|C23604G|C21618G|C22995A|G24410A|AGTTCA22029.|C25469T|T26767C|C27752T|T27638C|C27874T|GATTTC28248.|G28881T|A28461G|G28916T
		0.995	27	1928109	0.771923	0.999997	0.77192	G4181T|C8986T|G9053T|A11201G|A11332G|C16466T|C19220T|C23604G|C21618G|G24410A|C25469T|T26767C|C27752T|T27638C|C27874T|G28881T|G28916T
Module02	GRY/Alpha/B.1.1.7	0	25	340148	1.66525e-05	0.918613	1.52972e-05	A17615G|C913T|C3267T|C5986T|C5388A|T6954C|TCTGGTTTT11288.|C14676T|T16176C|C15279T|C23604A|A23063T|C23709T|G24914C|TACATG21765.|C23271A|T24506G|ATT21993.|G28048T|C27972T|A28111G|C28977T|G28280C|T28282A|A28281T
	Reference node in the global tree: 177584	0.1	25	340148	1.66525e-05	0.918613	1.52972e-05	A17615G|C913T|C3267T|C5986T|C5388A|T6954C|TCTGGTTTT11288.|C14676T|T16176C|C15279T|C23604A|A23063T|C23709T|G24914C|TACATG21765.|C23271A|T24506G|ATT21993.|G28048T|C27972T|A28111G|C28977T|G28280C|T28282A|A28281T
		0.2	25	340148	1.66525e-05	0.918613	1.52972e-05	A17615G|C913T|C3267T|C5986T|C5388A|T6954C|TCTGGTTTT11288.|C14676T|T16176C|C15279T|C23604A|A23063T|C23709T|G24914C|TACATG21765.|C23271A|T24506G|ATT21993.|G28048T|C27972T|A28111G|C28977T|G28280C|T28282A|A28281T
		0.3	25	340148	1.66525e-05	0.918613	1.52972e-05	A17615G|C913T|C3267T|C5986T|C5388A|T6954C|TCTGGTTTT11288.|C14676T|T16176C|C15279T|C23604A|A23063T|C23709T|G24914C|TACATG21765.|C23271A|T24506G|ATT21993.|G28048T|C27972T|A28111G|C28977T|G28280C|T28282A|A28281T
		0.4	25	340148	1.66525e-05	0.918613	1.52972e-05	A17615G|C913T|C3267T|C5986T|C5388A|T6954C|TCTGGTTTT11288.|C14676T|T16176C|C15279T|C23604A|A23063T|C23709T|G24914C|TACATG21765.|C23271A|T24506G|ATT21993.|G28048T|C27972T|A28111G|C28977T|G28280C|T28282A|A28281T
		0.5	25	340148	1.66525e-05	0.918613	1.52972e-05	A17615G|C913T|C3267T|C5986T|C5388A|T6954C|TCTGGTTTT11288.|C14676T|T16176C|C15279T|C23604A|A23063T|C23709T|G24914C|TACATG21765.|C23271A|T24506G|ATT21993.|G28048T|C27972T|A28111G|C28977T|G28280C|T28282A|A28281T
		0.6	25	340148	1.66525e-05	0.918613	1.52972e-05	A17615G|C913T|C3267T|C5986T|C5388A|T6954C|TCTGGTTTT11288.|C14676T|T16176C|C15279T|C23604A|A23063T|C23709T|G24914C|TACATG21765.|C23271A|T24506G|ATT21993.|G28048T|C27972T|A28111G|C28977T|G28280C|T28282A|A28281T
		0.7	24	903950	0.880932	0.999998	0.88093	C913T|C3267T|C5986T|C5388A|T6954C|TCTGGTTTT11288.|C14676T|T16176C|C15279T|C23604A|A23063T|C23709T|G24914C|C23271A|T24506G|ATT21993.|G28048T|C27972T|A28111G|C28977T|G28280C|T28282A|A28281T
		0.8	24	903950	0.880932	0.999998	0.88093	C913T|C3267T|C5986T|C5388A|T6954C|TCTGGTTTT11288.|C14676T|T16176C|C15279T|C23604A|A23063T|C23709T|G24914C|C23271A|T24506G|ATT21993.|G28048T|C27972T|A28111G|C28977T|G28280C|T28282A|A28281T
		0.9	24	903950	0.880932	0.999998	0.88093	C913T|C3267T|C5986T|C5388A|T6954C|TCTGGTTTT11288.|C14676T|T16176C|C15279T|C23604A|A23063T|C23709T|G24914C|C23271A|T24506G|ATT21993.|G28048T|C27972T|A28111G|C28977T|G28280C|T28282A|A28281T
		0.95	24	903950	0.880932	0.999998	0.88093	C913T|C3267T|C5986T|C5388A|T6954C|TCTGGTTTT11288.|C14676T|T16176C|C15279T|C23604A|A23063T|C23709T|G24914C|C23271A|T24506G|ATT21993.|G28048T|C27972T|A28111G|C28977T|G28280C|T28282A|A28281T
		0.99	23	916225	0.891747	0.999998	0.891745	C913T|C3267T|C5986T|C5388A|T6954C|C14676T|T16176C|C15279T|C23709T|G24914C|C23271A|T24506G|ATT21993.|G28048T|C27972T|A28111G|C28977T|G28280C|T28282A|A28281T
		0.995	23	916225	0.891747	0.999998	0.891745	C913T|C3267T|C5986T|C5388A|T6954C|C14676T|T16176C|C15279T|C23709T|G24914C|C23271A|T24506G|G28048T|C27972T|A28111G|G28280C|T28282A|A28281T
Module3	GR/Gamma/P.1	0	23	76615	0.790373	1	0.790373	T733C|C3828T|C2749T|A6613G|A5648C|A6319G|C12778T|C13860T|G17259T|G21974T|G25088T|C21638T|C21621A|C24642T|C23525T|G22132T|A22812C|T26149C|G28167A|G28878C|A28877T|C28512G|.28268CAAA
	Reference node in the global tree: 402371	0.1	23	76615	0.790373	1	0.790373	T733C|C3828T|C2749T|A6613G|A5648C|A6319G|C12778T|C13860T|G17259T|G21974T|G25088T|C21638T|C21621A|C24642T|C23525T|G22132T|A22812C|T26149C|G28167A|G28878C|A28877T|C28512G|.28268CAAA
		0.2	23	76615	0.790373	1	0.790373	T733C|C3828T|C2749T|A6613G|A5648C|A6319G|C12778T|C13860T|G17259T|G21974T|G25088T|C21638T|C21621A|C24642T|C23525T|G22132T|A22812C|T26149C|G28167A|G28878C|A28877T|C28512G|.28268CAAA
		0.3	23	76615	0.790373	1	0.790373	T733C|C3828T|C2749T|A6613G|A5648C|A6319G|C12778T|C13860T|G17259T|G21974T|G25088T|C21638T|C21621A|C24642T|C23525T|G22132T|A22812C|T26149C|G28167A|G28878C|A28877T|C28512G|.28268CAAA
		0.4	23	76615	0.790373	1	0.790373	T733C|C3828T|C2749T|A6613G|A5648C|A6319G|C12778T|C13860T|G17259T|G21974T|G25088T|C21638T|C21621A|C24642T|C23525T|G22132T|A22812C|T26149C|G28167A|G28878C|A28877T|C28512G|.28268CAAA
		0.5	23	76615	0.790373	1	0.790373	T733C|C3828T|C2749T|A6613G|A5648C|A6319G|C12778T|C13860T|G17259T|G21974T|G25088T|C21638T|C21621A|C24642T|C23525T|G22132T|A22812C|T26149C|G28167A|G28878C|A28877T|C28512G|.28268CAAA
		0.6	23	76615	0.790373	1	0.790373	T733C|C3828T|C2749T|A6613G|A5648C|A6319G|C12778T|C13860T|G17259T|G21974T|G25088T|C21638T|C21621A|C24642T|C23525T|G22132T|A22812C|T26149C|G28167A|G28878C|A28877T|C28512G|.28268CAAA
		0.7	23	76615	0.790373	1	0.790373	T733C|C3828T|C2749T|A6613G|A5648C|A6319G|C12778T|C13860T|G17259T|G21974T|G25088T|C21638T|C21621A|C24642T|C23525T|G22132T|A22812C|T26149C|G28167A|G28878C|A28877T|C28512G|.28268CAAA
		0.8	23	76615	0.790373	1	0.790373	T733C|C3828T|C2749T|A6613G|A5648C|A6319G|C12778T|C13860T|G17259T|G21974T|G25088T|C21638T|C21621A|C24642T|C23525T|G22132T|A22812C|T26149C|G28167A|G28878C|A28877T|C28512G|.28268CAAA
		0.9	23	76615	0.790373	1	0.790373	T733C|C3828T|C2749T|A6613G|A5648C|A6319G|C12778T|C13860T|G17259T|G21974T|G25088T|C21638T|C21621A|C24642T|C23525T|G22132T|A22812C|T26149C|G28167A|G28878C|A28877T|C28512G|.28268CAAA
		0.95	21	79592	0.821755	1	0.821755	T733C|C3828T|C2749T|A6613G|A5648C|A6319G|C12778T|C13860T|G17259T|C21638T|C21621A|C24642T|C23525T|G22132T|A22812C|T26149C|G28167A|G28878C|A28877T|C28512G|.28268CAAA
		0.99	14	83426	0.848615	1	0.848614	T733C|C3828T|C2749T|A6613G|A5648C|A6319G|C13860T|C21621A|C24642T|G22132T|A22812C|T26149C|C28512G|.28268CAAA
		0.995	13	85024	0.858757	1	0.858757	T733C|C3828T|A6613G|A5648C|A6319G|C13860T|C21621A|C24642T|G22132T|A22812C|T26149C|C28512G|.28268CAAA
Module04	GV/B.1.177	0	12	0	0	1	0	G204T|G17019T|C21614T|C24334T|C27944T|T445C|C6286T|G21255C|C22227T|C26801G|C28932T|G29645T
	Reference node in the global tree: 99806	0.1	12	0	0	1	0	G204T|G17019T|C21614T|C24334T|C27944T|T445C|C6286T|G21255C|C22227T|C26801G|C28932T|G29645T
		0.2	12	0	0	1	0	G204T|G17019T|C21614T|C24334T|C27944T|T445C|C6286T|G21255C|C22227T|C26801G|C28932T|G29645T
		0.3	10	20792	0.140829	1	0.140829	G204T|C24334T|C27944T|T445C|C6286T|G21255C|C22227T|C26801G|C28932T|G29645T
		0.4	10	20792	0.140829	1	0.140829	G204T|C24334T|C27944T|T445C|C6286T|G21255C|C22227T|C26801G|C28932T|G29645T
		0.5	9	20840	0.14089	1	0.14089	G204T|C24334T|C27944T|T445C|C6286T|G21255C|C26801G|C28932T|G29645T
		0.6	9	20840	0.14089	1	0.14089	G204T|C24334T|C27944T|T445C|C6286T|G21255C|C26801G|C28932T|G29645T
		0.7	8	70355	0.743231	1	0.743231	G204T|C27944T|T445C|C6286T|G21255C|C26801G|C28932T|G29645T
		0.8	8	70355	0.743231	1	0.743231	G204T|C27944T|T445C|C6286T|G21255C|C26801G|C28932T|G29645T
		0.9	8	70355	0.743231	1	0.743231	G204T|C27944T|T445C|C6286T|G21255C|C26801G|C28932T|G29645T
		0.95	6	145798	0.92837	0.999992	0.928362	T445C|C6286T|G21255C|C26801G|C28932T|G29645T
		0.99	6	145798	0.92837	0.999992	0.928362	T445C|C6286T|G21255C|C26801G|C28932T|G29645T
		0.995	6	145798	0.92837	0.999992	0.928362	T445C|C6286T|G21255C|C26801G|C28932T|G29645T
Module5	GH/B.1.160	0	10	28992	0.908983	0.999992	0.908976	C4543T|G5629T|G9526T|C11497T|G15766T|G13993T|A16889G|C25710T|T26876C|G29399A
	Reference node in the global tree: 25751	0.1	10	28992	0.908983	0.999992	0.908976	C4543T|G5629T|G9526T|C11497T|G15766T|G13993T|A16889G|C25710T|T26876C|G29399A
		0.2	10	28992	0.908983	0.999992	0.908976	C4543T|G5629T|G9526T|C11497T|G15766T|G13993T|A16889G|C25710T|T26876C|G29399A
		0.3	10	28992	0.908983	0.999992	0.908976	C4543T|G5629T|G9526T|C11497T|G15766T|G13993T|A16889G|C25710T|T26876C|G29399A
		0.4	10	28992	0.908983	0.999992	0.908976	C4543T|G5629T|G9526T|C11497T|G15766T|G13993T|A16889G|C25710T|T26876C|G29399A
		0.5	10	28992	0.908983	0.999992	0.908976	C4543T|G5629T|G9526T|C11497T|G15766T|G13993T|A16889G|C25710T|T26876C|G29399A
		0.6	10	28992	0.908983	0.999992	0.908976	C4543T|G5629T|G9526T|C11497T|G15766T|G13993T|A16889G|C25710T|T26876C|G29399A
		0.7	10	28992	0.908983	0.999993	0.908977	C4543T|G5629T|G9526T|C11497T|G15766T|G13993T|A16889G|C25710T|T26876C|G29399A
		0.8	10	28992	0.908983	0.999993	0.908977	C4543T|G5629T|G9526T|C11497T|G15766T|G13993T|A16889G|C25710T|T26876C|G29399A
		0.9	10	28992	0.908983	0.999993	0.908977	C4543T|G5629T|G9526T|C11497T|G15766T|G13993T|A16889G|C25710T|T26876C|G29399A
		0.95	10	28992	0.908983	0.999993	0.908977	C4543T|G5629T|G9526T|C11497T|G15766T|G13993T|A16889G|C25710T|T26876C|G29399A
		0.99	5	31662	0.977458	0.999991	0.97745	C11497T|G13993T|A16889G|T26876C|G29399A
		0.995	5	31662	0.977458	0.999991	0.97745	C11497T|G13993T|A16889G|T26876C|G29399A
Module6	G/B.1.258	0	11	18426	0.736021	1	0.736021	C8047T|T7767C|G12988T|G15598A|C17104T|G18028T|C22879A|T24910C|T26972C|C27800A|G29734C
	Reference node in the global tree: 155566	0.1	11	18426	0.736021	1	0.736021	C8047T|T7767C|G12988T|G15598A|C17104T|G18028T|C22879A|T24910C|T26972C|C27800A|G29734C
		0.2	11	18426	0.736021	1	0.736021	C8047T|T7767C|G12988T|G15598A|C17104T|G18028T|C22879A|T24910C|T26972C|C27800A|G29734C
		0.3	11	18426	0.736021	1	0.736021	C8047T|T7767C|G12988T|G15598A|C17104T|G18028T|C22879A|T24910C|T26972C|C27800A|G29734C
		0.4	11	18426	0.736021	1	0.736021	C8047T|T7767C|G12988T|G15598A|C17104T|G18028T|C22879A|T24910C|T26972C|C27800A|G29734C
		0.5	11	18426	0.736021	1	0.736021	C8047T|T7767C|G12988T|G15598A|C17104T|G18028T|C22879A|T24910C|T26972C|C27800A|G29734C
		0.6	11	18426	0.736021	1	0.736021	C8047T|T7767C|G12988T|G15598A|C17104T|G18028T|C22879A|T24910C|T26972C|C27800A|G29734C
		0.7	10	20709	0.817774	1	0.817774	C8047T|T7767C|G12988T|G15598A|C17104T|G18028T|C22879A|T24910C|T26972C|C27800A
		0.8	10	20709	0.817774	1	0.817774	C8047T|T7767C|G12988T|G15598A|C17104T|G18028T|C22879A|T24910C|T26972C|C27800A
		0.9	10	20709	0.817774	1	0.817774	C8047T|T7767C|G12988T|G15598A|C17104T|G18028T|C22879A|T24910C|T26972C|C27800A
		0.95	9	21024	0.820797	1	0.820796	C8047T|T7767C|G12988T|G15598A|C17104T|G18028T|T24910C|T26972C|C27800A
		0.99	5	23125	0.884951	1	0.884951	G12988T|G15598A|G18028T|T24910C|T26972C
		0.995	3	23256	0.888315	1	0.888314	G12988T|G15598A|T26972C
Module7	GH/B.1.2	0	8	38387	0.382237	1	0.382237	G8083A|C10319T|A18424G|C21304T|G25907T|C27964T|C28869T|C28472T
	Reference node in the global tree: 39297	0.1	8	38387	0.382237	1	0.382237	G8083A|C10319T|A18424G|C21304T|G25907T|C27964T|C28869T|C28472T
		0.2	8	38387	0.382237	1	0.382237	G8083A|C10319T|A18424G|C21304T|G25907T|C27964T|C28869T|C28472T
		0.3	8	38387	0.382237	1	0.382237	G8083A|C10319T|A18424G|C21304T|G25907T|C27964T|C28869T|C28472T
		0.4	8	38387	0.382237	1	0.382237	G8083A|C10319T|A18424G|C21304T|G25907T|C27964T|C28869T|C28472T
		0.5	7	38587	0.383194	1	0.383194	G8083A|C10319T|A18424G|C21304T|G25907T|C28869T|C28472T
		0.6	6	91749	0.910311	0.99999	0.910302	C10319T|A18424G|C21304T|G25907T|C28869T|C28472T
		0.7	4	92689	0.916043	0.999986	0.916031	A18424G|C21304T|G25907T|C28472T
		0.8	4	92689	0.916043	0.999986	0.916031	A18424G|C21304T|G25907T|C28472T
		0.9	4	92689	0.916043	0.999986	0.916031	A18424G|C21304T|G25907T|C28472T
		0.95	4	92689	0.916043	0.999986	0.916031	A18424G|C21304T|G25907T|C28472T
		0.99	4	92689	0.916043	0.999986	0.916031	A18424G|C21304T|G25907T|C28472T
		0.995	0	NA	NA	NA	NA
Module8	GR/B.1.1.284	0	8	0	0	1	0	C313T|T4346C|C9286T|C10376T|C14708T|G22992A|C28725T|G29692T
	Reference node in the global tree: 384274	0.1	8	0	0	1	0	C313T|T4346C|C9286T|C10376T|C14708T|G22992A|C28725T|G29692T
		0.2	6	9149	0.98812	1	0.98812	T4346C|C9286T|C10376T|C14708T|C28725T|G29692T
		0.3	6	9149	0.98812	1	0.98812	T4346C|C9286T|C10376T|C14708T|C28725T|G29692T
		0.4	6	9149	0.98812	1	0.98812	T4346C|C9286T|C10376T|C14708T|C28725T|G29692T
		0.5	6	9149	0.98812	1	0.98812	T4346C|C9286T|C10376T|C14708T|C28725T|G29692T
		0.6	6	9149	0.98812	1	0.98812	T4346C|C9286T|C10376T|C14708T|C28725T|G29692T
		0.7	6	9149	0.98812	1	0.98812	T4346C|C9286T|C10376T|C14708T|C28725T|G29692T
		0.8	6	9149	0.98812	1	0.98812	T4346C|C9286T|C10376T|C14708T|C28725T|G29692T
		0.9	6	9149	0.98812	1	0.98812	T4346C|C9286T|C10376T|C14708T|C28725T|G29692T
		0.95	6	9149	0.98812	1	0.98812	T4346C|C9286T|C10376T|C14708T|C28725T|G29692T
		0.99	4	9253	0.998474	1	0.998474	T4346C|C9286T|C14708T|C28725T
		0.995	2	9368	0.998692	0.999976	0.998668	C9286T|C28725T
Module9	GR/D.2	0	5	12223	0.99961	1	0.99961	A1163T|T7540C|G16647T|C18555T|G23401A
	Reference node in the global tree: 165520	0.1	5	12223	0.99961	1	0.99961	A1163T|T7540C|G16647T|C18555T|G23401A
		0.2	5	12223	0.99961	1	0.99961	A1163T|T7540C|G16647T|C18555T|G23401A
		0.3	5	12223	0.99961	1	0.99961	A1163T|T7540C|G16647T|C18555T|G23401A
		0.4	5	12223	0.99961	1	0.99961	A1163T|T7540C|G16647T|C18555T|G23401A
		0.5	5	12223	0.99961	1	0.99961	A1163T|T7540C|G16647T|C18555T|G23401A
		0.6	5	12223	0.99961	1	0.99961	A1163T|T7540C|G16647T|C18555T|G23401A
		0.7	5	12223	0.99961	1	0.99961	A1163T|T7540C|G16647T|C18555T|G23401A
		0.8	5	12223	0.99961	1	0.99961	A1163T|T7540C|G16647T|C18555T|G23401A
		0.9	4	12225	0.99961	1	0.99961	T7540C|G16647T|C18555T|G23401A
		0.95	4	12225	0.99961	1	0.99961	T7540C|G16647T|C18555T|G23401A
		0.99	3	12233	1	1	1	T7540C|G16647T|G23401A
		0.995	3	12233	1	1	1	T7540C|G16647T|G23401A
Module10	G/B.1.	0	4	4855377	0.983772	0.992802	0.976691	C241T|C3037T|C14408T|A23403G
	Reference node in the global tree: 5354	0.1	4	4855377	0.983772	0.992802	0.976691	C241T|C3037T|C14408T|A23403G
		0.2	4	4855377	0.983772	0.992802	0.976691	C241T|C3037T|C14408T|A23403G
		0.3	4	4855377	0.983772	0.992802	0.976691	C241T|C3037T|C14408T|A23403G
		0.4	4	4855377	0.983772	0.992802	0.976691	C241T|C3037T|C14408T|A23403G
		0.5	4	4855377	0.983772	0.992802	0.976691	C241T|C3037T|C14408T|A23403G
		0.6	4	4855377	0.983772	0.992802	0.976691	C241T|C3037T|C14408T|A23403G
		0.7	4	4855377	0.983772	0.992802	0.976691	C241T|C3037T|C14408T|A23403G
		0.8	4	4855377	0.983772	0.992802	0.976691	C241T|C3037T|C14408T|A23403G
		0.9	4	4855377	0.983772	0.992802	0.976691	C241T|C3037T|C14408T|A23403G
		0.95	4	4855377	0.983772	0.992802	0.976691	C241T|C3037T|C14408T|A23403G
		0.99	4	4855377	0.983772	0.992802	0.976691	C241T|C3037T|C14408T|A23403G
		0.995	3	4965087	0.99464	0.992711	0.98739	C3037T|C14408T|A23403G
Module11	GR/B.1.1.	0	3	1420679	0.988711	0.996614	0.985363	G28881A|G28883C|G28882A
	Reference node in the global tree: 162880	0.1	3	1420679	0.988711	0.996614	0.985363	G28881A|G28883C|G28882A
		0.2	3	1420679	0.988711	0.996614	0.985363	G28881A|G28883C|G28882A
		0.3	3	1420679	0.988711	0.996614	0.985363	G28881A|G28883C|G28882A
		0.4	3	1420679	0.988711	0.996614	0.985363	G28881A|G28883C|G28882A
		0.5	3	1420679	0.988711	0.996614	0.985363	G28881A|G28883C|G28882A
		0.6	3	1420679	0.988711	0.996614	0.985363	G28881A|G28883C|G28882A
		0.7	3	1420679	0.988711	0.996614	0.985363	G28881A|G28883C|G28882A
		0.8	3	1420679	0.988711	0.996614	0.985363	G28881A|G28883C|G28882A
		0.9	3	1420679	0.988711	0.996614	0.985363	G28881A|G28883C|G28882A
		0.95	3	1420679	0.988711	0.996614	0.985363	G28881A|G28883C|G28882A
		0.99	3	1420679	0.988711	0.996614	0.985363	G28881A|G28883C|G28882A
		0.995	3	1420679	0.988711	0.996614	0.985363	G28881A|G28883C|G28882A
Module12	GK/Delta/AY.4	0	3	545393	0.700997	0.943698	0.66153	C7851T|G21987A|C21846T
	Reference node in the global tree: 538177	0.1	3	545393	0.700997	0.943698	0.66153	C7851T|G21987A|C21846T
		0.2	3	545393	0.700997	0.943698	0.66153	C7851T|G21987A|C21846T
		0.3	3	545393	0.700997	0.943698	0.66153	C7851T|G21987A|C21846T
		0.4	3	545393	0.700997	0.943698	0.66153	C7851T|G21987A|C21846T
		0.5	3	545393	0.700997	0.943698	0.66153	C7851T|G21987A|C21846T
		0.6	3	545393	0.700997	0.943698	0.66153	C7851T|G21987A|C21846T
		0.7	3	545393	0.700997	0.943698	0.66153	C7851T|G21987A|C21846T
		0.8	2	850992	0.763707	0.878756	0.671112	G21987A|C21846T
		0.9	0	NA	NA	NA	NA
		0.95	0	NA	NA	NA	NA
		0.99	0	NA	NA	NA	NA
		0.995	0	NA	NA	NA	NA
Module13	S/A	0	2	13558	0.968865	0.999903	0.96877	C8782T|T28144C
	Reference node in the global tree: 1537	0.1	2	13558	0.968865	0.999903	0.96877	C8782T|T28144C
		0.2	2	13558	0.968865	0.999903	0.96877	C8782T|T28144C
		0.3	2	13558	0.968865	0.999903	0.96877	C8782T|T28144C
		0.4	2	13558	0.968865	0.999903	0.96877	C8782T|T28144C
		0.5	2	13558	0.968865	0.999903	0.96877	C8782T|T28144C
		0.6	2	13558	0.968865	0.999903	0.96877	C8782T|T28144C
		0.7	2	13558	0.968865	0.999903	0.96877	C8782T|T28144C
		0.8	2	13558	0.968865	0.999903	0.96877	C8782T|T28144C
		0.9	2	13558	0.968865	0.999903	0.96877	C8782T|T28144C
		0.95	2	13558	0.968865	0.999903	0.96877	C8782T|T28144C
		0.99	2	13558	0.968865	0.999903	0.96877	C8782T|T28144C
		0.995	2	13558	0.968865	0.999903	0.96877	C8782T|T28144C
Module14	GRY/Alpha/B.1.1.7	0	2	143608	0.995284	0.999819	0.995104	C2110T|C14120T
	Reference node in the global tree: 189849	0.1	2	143608	0.995284	0.999819	0.995104	C2110T|C14120T
		0.2	2	143608	0.995284	0.999819	0.995104	C2110T|C14120T
		0.3	2	143608	0.995284	0.999819	0.995104	C2110T|C14120T
		0.4	2	143608	0.995284	0.999819	0.995104	C2110T|C14120T
		0.5	2	143608	0.995284	0.999819	0.995104	C2110T|C14120T
		0.6	2	143608	0.995284	0.999819	0.995104	C2110T|C14120T
		0.7	2	143608	0.995284	0.999819	0.995104	C2110T|C14120T
		0.8	2	143608	0.995284	0.999819	0.995104	C2110T|C14120T
		0.9	2	143608	0.995284	0.999819	0.995104	C2110T|C14120T
		0.95	2	143608	0.995284	0.999819	0.995104	C2110T|C14120T
		0.99	2	143608	0.995284	0.999819	0.995104	C2110T|C14120T
		0.995	2	143608	0.995284	0.999819	0.995104	C2110T|C14120T
Module15	GRY/Alpha/B.1.1.7	0	2	192458	0.917597	0.982009	0.901088	T15096C|A28095T
	Reference node in the global tree: 291855	0.1	2	192458	0.917597	0.982009	0.901088	T15096C|A28095T
		0.2	2	192458	0.917597	0.982009	0.901088	T15096C|A28095T
		0.3	2	192458	0.917597	0.982009	0.901088	T15096C|A28095T
		0.4	2	192458	0.917597	0.982009	0.901088	T15096C|A28095T
		0.5	2	192458	0.917597	0.982009	0.901088	T15096C|A28095T
		0.6	2	192458	0.917597	0.982009	0.901088	T15096C|A28095T
		0.7	2	192458	0.917597	0.982009	0.901088	T15096C|A28095T
		0.8	2	192458	0.917597	0.982009	0.901088	T15096C|A28095T
		0.9	2	192458	0.917597	0.982009	0.901088	T15096C|A28095T
		0.95	0	NA	NA	NA	NA
		0.99	0	NA	NA	NA	NA
		0.995	0	NA	NA	NA	NA
Module16	GH/B.1.160|B.1.36	0	2	60291	0.802148	0.999981	0.802132	C18877T|C26735T
	Reference node in the global tree: 15024	0.1	2	60291	0.802148	0.999981	0.802132	C18877T|C26735T
		0.2	2	60291	0.802148	0.999981	0.802132	C18877T|C26735T
		0.3	2	60291	0.802148	0.999981	0.802132	C18877T|C26735T
		0.4	2	60291	0.802148	0.999981	0.802132	C18877T|C26735T
		0.5	2	60291	0.802148	0.999981	0.802132	C18877T|C26735T
		0.6	2	60291	0.802148	0.999981	0.802132	C18877T|C26735T
		0.7	2	60291	0.802148	0.999981	0.802132	C18877T|C26735T
		0.8	2	60291	0.802148	0.999981	0.802132	C18877T|C26735T
		0.9	0	NA	NA	NA	NA
		0.95	0	NA	NA	NA	NA
		0.99	0	NA	NA	NA	NA
		0.995	0	NA	NA	NA	NA
Module17	GH/B.1.	0	2	340148	0.768281	0.999915	0.768216	C1059T|G25563T
	Reference node in the global tree: 5387	0.1	2	340148	0.768281	0.999915	0.768216	C1059T|G25563T
		0.2	2	340148	0.768281	0.999915	0.768216	C1059T|G25563T
		0.3	2	340148	0.768281	0.999915	0.768216	C1059T|G25563T
		0.4	2	340148	0.768281	0.999915	0.768216	C1059T|G25563T
		0.5	2	340148	0.768281	0.999915	0.768216	C1059T|G25563T
		0.6	2	340148	0.768281	0.999915	0.768216	C1059T|G25563T
		0.7	2	340148	0.768281	0.999915	0.768216	C1059T|G25563T
		0.8	0	NA	NA	NA	NA
		0.9	0	NA	NA	NA	NA
		0.95	0	NA	NA	NA	NA
		0.99	0	NA	NA	NA	NA
		0.995	0	NA	NA	NA	NA
Module18	NA	0	2	172	NA	NA	NA	C222T|G28975T
		0.1	2	172	NA	NA	NA	C222T|G28975T
		0.2	2	172	NA	NA	NA	C222T|G28975T
		0.3	2	172	NA	NA	NA	C222T|G28975T
		0.4	0	NA	NA	NA	NA
		0.5	0	NA	NA	NA	NA
		0.6	0	NA	NA	NA	NA
		0.7	0	NA	NA	NA	NA
		0.8	0	NA	NA	NA	NA
		0.9	0	NA	NA	NA	NA
		0.95	0	NA	NA	NA	NA
		0.99	0	NA	NA	NA	NA
		0.995	0	NA	NA	NA	NA
Module19	G/B.1.243|B.1.234|B.1.240|…	0	2	46711	0.983661	0.999554	0.983223	A20268G|C28854T
		0.1	2	46711	0.983661	0.999554	0.983223	A20268G|C28854T
	Reference node in the global tree: 143691	0.2	2	46711	0.983661	0.999554	0.983223	A20268G|C28854T
		0.3	2	46711	0.983661	0.999554	0.983223	A20268G|C28854T
		0.4	2	46711	0.983661	0.999554	0.983223	A20268G|C28854T
		0.5	2	46711	0.983661	0.999554	0.983223	A20268G|C28854T
		0.6	2	46711	0.983661	0.999554	0.983223	A20268G|C28854T
		0.7	2	46711	0.983661	0.999554	0.983223	A20268G|C28854T
		0.8	0	NA	NA	NA	NA
		0.9	0	NA	NA	NA	NA
		0.95	0	NA	NA	NA	NA
		0.99	0	NA	NA	NA	NA
		0.995	0	NA	NA	NA	NA
Module20	V/B.2	0	2	6440	0.968085	0.999925	0.968012	G11083T|G26144T
	Reference node in the global tree: 103	0.1	2	6440	0.968085	0.999925	0.968012	G11083T|G26144T
		0.2	2	6440	0.968085	0.999925	0.968012	G11083T|G26144T
		0.3	2	6440	0.968085	0.999925	0.968012	G11083T|G26144T
		0.4	2	6440	0.968085	0.999925	0.968012	G11083T|G26144T
		0.5	2	6440	0.968085	0.999925	0.968012	G11083T|G26144T
		0.6	2	6440	0.968085	0.999925	0.968012	G11083T|G26144T
		0.7	2	6440	0.968085	0.999925	0.968012	G11083T|G26144T
		0.8	0	NA	NA	NA	NA
		0.9	0	NA	NA	NA	NA
		0.95	0	NA	NA	NA	NA
		0.99	0	NA	NA	NA	NA
		0.995	0	NA	NA	NA	NA
& The module numbers correspond to the ones listed in Supplementary File 5.
* The global phylogeny was downloaded from GISAID (version: 2021-12-24).
$ The adjacency strength cutoff to determine the module core mutations.
# Sensitivity = TP / (TP + FN); Specificity = TN / (TN + FP); AUC = Sensitivity * Specificity; TP - true positive, FN - false negative, TN - true negative, FP - false positive, AUC - area under curve.
S-FTMs - number of synchronous frequency trajectories of mutations; NA - Not available.
