# Supplementary material for: A New Way to Trace SARS-CoV-2 Variants Through Weighted Network Analysis of Frequency Trajectories of Mutations
Source: Front Microbiol. 2022 Mar 16;13:859241. doi: 10.3389/fmicb.2022.859241 (PMC8966897; doi:10.3389/fmicb.2022.859241)
Supplement: Supplementary file 11 [file Table_4.XLSX]

## Sheet: TS4
Supplemental Table S4. Module details of 165 most frequent FTMs from India detected by the weighted network.
ID	Module	Genome region	Nucleotide change	Amino acid change	Intra-modular core mutation@	Related variant	WHO label	Pangolin lineage	No. of sequences with cluster feature in collected data$	Literature#
1	1	NSP2	C913T	S36S	YES	GRY	Alpha	B.1.1.7	3,025 (5.1%)	Ref. [1]
2	1	NSP3	C5388A	A890D	YES
3	1	NSP3	C5986T	F1089F
4	1	NSP3	T6954C	I1412T	YES
5	1	NSP6	TCTGGTTTT11288.	S106
6	1	NSP12b	C14676T	P403P	YES
7	1	NSP12b	C15279T	H604H	YES
8	1	NSP12b	T16176C	T903T	YES
9	1	S	TACATG21765.	H69
10	1	S	A23063T	N501Y
11	1	S	C23271A	A570D	YES
12	1	S	C23709T	T716I	YES
13	1	S	T24506G	S982A	YES
14	1	S	G24914C	D1118H	YES
15	1	ORF8	C27972T	Q27*
16	1	ORF8	G28048T	R52I
17	1	ORF8	A28095T	K68*
18	1	ORF8	A28111G	Y73C	YES
19	1	N	C28977T	S235F
20	2	NSP3	G4181T	A488S	YES	GK	Delta	B.1.617.2	20,104 (34.0%)	Ref. [2]
21	2	NSP3	C6402T	P1228L	YES
22	2	NSP3	C7124T	P1469S	YES
23	2	NSP4	C8986T	D144D	YES
24	2	NSP4	G9053T	V167L	YES
25	2	NSP4	C10029T	T492I	YES
26	2	NSP6	A11201G	T77A
27	2	NSP6	A11332G	V120V	YES
28	2	NSP14	C19220T	A394V	YES
29	2	ORF7b	C27874T	T40I	YES
30	2	N	G28916T	G215C	YES
31	3	NSP3	C3457T	Y246Y	YES	G	Kappa	B.1.617.1	1,465 (2.5%)	Ref. [3]
32	3	NSP3	C4965T	T749I	YES
33	3	NSP13	G16852T	G206C	YES
34	3	NSP13	G17523T	M429I	YES
35	3	NSP15	A20396G	K259R
36	3	NSP15	T20401G	S261A	YES
37	3	S	T21895C	D111D	YES
38	3	S	G22022A	E154K	YES
39	3	S	A24775T	Q1071H
40	3	M	T26767G	I82S	YES
41	4	5'UTR	G210T	Extragenic	YES	G	-	B.1.617	35,866 (60.7%)	Ref. [4]
42	4	S	T22917G	L452R	YES
43	4	S	C23604G	P681R	YES
44	4	ORF3a	C25469T	S26L	YES
45	4	ORF7a	T27638C	V82A	YES
46	4	N	G28881T	R203M	YES
47	4	N	G29402T	D377Y	YES
48	4	3'UTR	G29742T	Extragenic
49	5	NSP12b	G15451A	G662S	YES	GK	Delta	B.1.617.2	30,734 (52.0%)	Ref. [2]
50	5	NSP13	C16466T	P77L	YES
51	5	S	C21618G	T19R	YES
52	5	S	C22995A	T478K	YES
53	5	S	G24410A	D950N
54	5	M	T26767C	I82T	YES
55	5	ORF7a	C27752T	T120I	YES
56	5	N	A28461G	D63G	YES
57	6	NSP2	A2292C	Q496P	YES	GH	-	B.1.113	21 (0.0%)	Ref. [5]
58	6	NSP3	C2836T	C39C
59	6	NSP3	G4300T	V527V
60	6	NSP13	A16512G	L92L	YES
61	6	NSP14	C18568T	L177F
62	6	NSP14	C19154T	T372I	YES
63	6	S	G21724T	L54F
64	6	3'UTR	C29750T	Extragenic
65	7	NSP3	C3267T	T183I		GH	-	B.1.36.29	1,474 (2.5%)	Ref. [6]
66	7	NSP16	C21034T	L126F	YES
67	7	S	T22882G	N440K
68	7	ORF3a	G26173T	E261*	YES
69	7	ORF8	G28183T	S97I	YES
70	7	N	T28277C	S2P	YES
71	8	NSP2	T1947C	V381A		GH	-	B.1.36	4,006 (6.8%)	Ref. [7]
72	8	NSP14	C18877T	C279C	YES
73	8	S	C22444T	D294D
74	8	ORF3a	G25563T	Q57H	YES
75	8	M	C26735T	Y71Y	YES
76	8	N	C28854T	S194L	YES
77	9	NSP2	C1191T	P129L	YES	GK	Delta	B.1.617.2	6,698 (11.3%)	Ref. [2]
78	9	NSP2	C1267T	G154G	YES
79	9	NSP9	T12946C	Y87Y	YES
80	9	NSP15	A20262G	L214L	YES
81	9	ORF7a	C27739T	L116F	YES
82	10	NSP3	C6312A	T1198K	YES	O	-	B.6	451 (0.7%)	Ref. [8]
83	10	NSP6	G11083T	L37F
84	10	NSP12b	C13730T	A88V	YES
85	10	S	C23929T	Y789Y	YES
86	10	N	C28311T	P13L	YES
87	11	5'UTR	C241T	Extragenic	YES	G	-	B.1	57,114 (96.7%)	-
88	11	NSP3	C3037T	F106F	YES
89	11	NSP12b	C14408T	P314L	YES
90	11	S	A23403G	D614G	YES
91	12	NSP3	C5184T	P822L	YES	GK	Delta	B.1.617.2	14,408 (24.3%)	Ref. [2]
92	12	NSP4	C9891T	A446V	YES
93	12	NSP6	T11418C	V149A	YES
94	12	NSP14	C18176T	P46L
95	13	NSP3	C6539T	H1274Y		GK	Delta	B.1.617.2	3,362 (5.7%)	Ref. [2]
96	13	NSP15	C20320T	H234Y	YES
97	13	S	C24745T	V1061V	YES
98	13	N	G29427A	R385K	YES
99	14	NSP2	C884T	R27C	YES	O	-	B.4	34 (0.1%)	Ref. [9]
100	14	NSP2	G1397A	V198I	YES
101	14	NSP4	G8653T	M33I	YES
102	14	N	T28688C	A138A
103	15	NSP2	C1218T	S138L	YES	GR	-	B.1.1.46	116 (0.2%)	Ref. [10]
104	15	NSP5	G10465A	K137K
105	15	M	C27110T	Y196Y	YES
106	15	ORF6	T27384C	D61D
107	16	S	C23604A	P681H		GRY	Alpha	B.1.1.7	2,054 (3.5%)	Ref. [1]
108	16	N	G28280C	D3H	YES
109	16	N	A28281T	D3V	YES
110	16	N	T28282A	D3E	YES
111	17	N	G28881A	R203K	YES	GR	-	B.1.1.	7,019 (11.9%)	-
112	17	N	G28882A	R203R	YES
113	17	N	G28883C	G204R	YES
114	18	NSP3	G4354A	E545E	YES	GR	-	B.1.1.326	554 (0.9%)	Ref. [11]
115	18	NSP3	C6573T	S1285F	YES
116	18	ORF3a	C25528T	L46F	YES
117	19	NSP3	C7165T	T1482T		G	Kappa	B.1.617.1	1,577 (2.7%)	Ref. [3]
118	19	S	C24863G	H1101D	YES
119	19	ORF6	T27299C	I33T	YES
120	20	NSP3	A4372G	G551G		GR	-	B.1.1.306	357 (0.6%)	Ref. [12]
121	20	NSP4	C9693T	A380V	YES
122	20	NSP13	C16626T	L130L	YES
123	21	NSP3	C3634T	N305N	YES	G	-	B.1.210	351 (0.6%)	Ref. [13]
124	21	NSP12b	C15324T	N619N	YES
125	21	3'UTR	C29870A	Extragenic
126	22	S	G22899T	G446V		Not availableΔ
127	22	ORF3a	G25647T	L85F
128	22	ORF3a	G25775T	W128L
129	23	S	AGTTCA22029.	E156	YES	GK	Delta	B.1.617.2	17,387 (29.4%)	Ref. [2]
130	23	ORF8	GATTTC28248.	D119	YES
131	24	NSP16	A21550C	N298H	YES	GR	-	B.1.1.326	134 (0.2%)	Ref. [11]
132	24	NSP16	A21551T	N298I	YES
133	25	ORF3a	G25538T	G49V	YES	GK	Delta	B.1.617.2	993 (1.7%)	Ref. [2]
134	25	ORF3a	C26054A	T221K	YES
135	26	NSP3	A5584G	T955T	YES	GK	Delta	B.1.617.2	3,751 (6.4%)	Ref. [2]
136	26	NSP9	C13019T	R111R	YES
137	27	NSP6	C11514T	T181I	YES	GK	Delta	B.1.617.2	6,096 (10.3%)	Ref. [2]
138	27	S	C22227T	A222V	YES
139	28	NSP3	C5884T	Y1055Y	YES	GR	-	B.1.1.216	842 (1.4%)	Ref. [14]
140	28	ORF3a	C26060T	T223I	YES
141	29	NSP1	C313T	L16L	YES	GR	-	B.1.1.306	1,825 (3.1%)	Ref. [12]
142	29	NSP3	C5700A	A994D	YES
143	30	NSP3	C6310A	S1197R	YES	O	-	B.6.6	62 (0.1%)	Ref. [15]
144	30	NSP14	C19524T	L495L	YES
145	31	NSP4	C8917T	F121F	YES	Not availableΔ
146	31	NSP4	G9389A	D279N	YES
147	32	ORF8	A28249T	D119V	YES	GK	Delta	B.1.617.2	2,496 (4.2%)	Ref. [2]
148	32	ORF8	C28253A	F120L	YES
149	33	NSP2	C2453T	L550F		Not availableΔ
150	33	NSP3	A3742G	I341M
151	33	NSP4	T8620.	A22
152	33	NSP4	C8683T	I43I
153	33	NSP12b	T15096C	N543N
154	33	NSP12b	C15240T	N591N
155	33	NSP12b	C15866G	P800R
156	33	S	C21846T	T95I
157	33	S	G21987A	G142D
158	33	S	ATT21993.	Y145
159	33	S	G23012C	E484Q
160	33	S	G23012A	E484K
161	33	S	G23593T	Q677H
162	33	S	C23997T	P812L
163	33	S	T24811A	H1083Q
164	33	M	C26681T	F53F
165	33	3'UTR	G29868A	Extragenic
@A core mutation is defined as a mutation with the connection strengths to any other intra-modular nodes larger than 0.7.
$The total number of sequences is 20,129.
ΔIf there are no mutations in the same module having correlation coefficient larger than 0.9 and found in spike gene, no more investigation will be done for the module.
References
[1] B.1.1.7 Lineage Report. Alaa Abdel Latif, Julia L. Mullen, Manar Alkuzweny, Ginger Tsueng, Marco Cano, Emily Haag, Jerry Zhou, Mark Zeller, Emory Hufbauer, Nate Matteson, Chunlei Wu, Kristian G. Andersen, Andrew I. Su, Karthik Gangavarapu, Laura D. Hughes, and the Center for Viral Systems Biology. outbreak.info, (available at https://outbreak.info/situation-reports?pango=B.1.1.7). Accessed 9 …
[2] B.1.617.2 Lineage Report. Alaa Abdel Latif, Julia L. Mullen, Manar Alkuzweny, Ginger Tsueng, Marco Cano, Emily Haag, Jerry Zhou, Mark Zeller, Emory Hufbauer, Nate Matteson, Chunlei Wu, Kristian G. Andersen, Andrew I. Su, Karthik Gangavarapu, Laura D. Hughes, and the Center for Viral Systems Biology. outbreak.info, (available at https://outbreak.info/situation-reports?pango=B.1.617.2). Accesse…
[3] B.1.617.1 Lineage Report. Alaa Abdel Latif, Julia L. Mullen, Manar Alkuzweny, Ginger Tsueng, Marco Cano, Emily Haag, Jerry Zhou, Mark Zeller, Emory Hufbauer, Nate Matteson, Chunlei Wu, Kristian G. Andersen, Andrew I. Su, Karthik Gangavarapu, Laura D. Hughes, and the Center for Viral Systems Biology. outbreak.info, (available at https://outbreak.info/situation-reports?pango=B.1.617.1). Accesse…
[4] B.1.617 Lineage Report. Alaa Abdel Latif, Julia L. Mullen, Manar Alkuzweny, Ginger Tsueng, Marco Cano, Emily Haag, Jerry Zhou, Mark Zeller, Emory Hufbauer, Nate Matteson, Chunlei Wu, Kristian G. Andersen, Andrew I. Su, Karthik Gangavarapu, Laura D. Hughes, and the Center for Viral Systems Biology. outbreak.info, (available at https://outbreak.info/situation-reports?pango=B.1.617). Accessed 30…
[5] B.1.113 Lineage Report. Alaa Abdel Latif, Julia L. Mullen, Manar Alkuzweny, Ginger Tsueng, Marco Cano, Emily Haag, Jerry Zhou, Mark Zeller, Emory Hufbauer, Nate Matteson, Chunlei Wu, Kristian G. Andersen, Andrew I. Su, Karthik Gangavarapu, Laura D. Hughes, and the Center for Viral Systems Biology. outbreak.info, (available at https://outbreak.info/situation-reports?pango=B.1.113). Accessed 30…
[6] B.1.36.29 Lineage Report. Alaa Abdel Latif, Julia L. Mullen, Manar Alkuzweny, Ginger Tsueng, Marco Cano, Emily Haag, Jerry Zhou, Mark Zeller, Emory Hufbauer, Nate Matteson, Chunlei Wu, Kristian G. Andersen, Andrew I. Su, Karthik Gangavarapu, Laura D. Hughes, and the Center for Viral Systems Biology. outbreak.info, (available at https://outbreak.info/situation-reports?pango=B.1.36.29). Accesse…
[7] B.1.36 Lineage Report. Alaa Abdel Latif, Julia L. Mullen, Manar Alkuzweny, Ginger Tsueng, Marco Cano, Emily Haag, Jerry Zhou, Mark Zeller, Emory Hufbauer, Nate Matteson, Chunlei Wu, Kristian G. Andersen, Andrew I. Su, Karthik Gangavarapu, Laura D. Hughes, and the Center for Viral Systems Biology. outbreak.info, (available at https://outbreak.info/situation-reports?pango=B.1.36). Accessed 30 S…
[8] B.6 Lineage Report. Alaa Abdel Latif, Julia L. Mullen, Manar Alkuzweny, Ginger Tsueng, Marco Cano, Emily Haag, Jerry Zhou, Mark Zeller, Emory Hufbauer, Nate Matteson, Chunlei Wu, Kristian G. Andersen, Andrew I. Su, Karthik Gangavarapu, Laura D. Hughes, and the Center for Viral Systems Biology. outbreak.info, (available at https://outbreak.info/situation-reports?pango=B.6). Accessed 30 Septemb…
[9] B.4 Lineage Report. Alaa Abdel Latif, Julia L. Mullen, Manar Alkuzweny, Ginger Tsueng, Marco Cano, Emily Haag, Jerry Zhou, Mark Zeller, Emory Hufbauer, Nate Matteson, Chunlei Wu, Kristian G. Andersen, Andrew I. Su, Karthik Gangavarapu, Laura D. Hughes, and the Center for Viral Systems Biology. outbreak.info, (available at https://outbreak.info/situation-reports?pango=B.4). Accessed 30 Septemb…
[10] B.1.1.46 Lineage Report. Alaa Abdel Latif, Julia L. Mullen, Manar Alkuzweny, Ginger Tsueng, Marco Cano, Emily Haag, Jerry Zhou, Mark Zeller, Emory Hufbauer, Nate Matteson, Chunlei Wu, Kristian G. Andersen, Andrew I. Su, Karthik Gangavarapu, Laura D. Hughes, and the Center for Viral Systems Biology. outbreak.info, (available at https://outbreak.info/situation-reports?pango=B.1.1.46). Accessed…
[11]B.1.1.326 Lineage Report. Alaa Abdel Latif, Julia L. Mullen, Manar Alkuzweny, Ginger Tsueng, Marco Cano, Emily Haag, Jerry Zhou, Mark Zeller, Emory Hufbauer, Nate Matteson, Chunlei Wu, Kristian G. Andersen, Andrew I. Su, Karthik Gangavarapu, Laura D. Hughes, and the Center for Viral Systems Biology. outbreak.info, (available at https://outbreak.info/situation-reports?pango=B.1.1.326). Accesse…
[12] B.1.1.306 Lineage Report. Alaa Abdel Latif, Julia L. Mullen, Manar Alkuzweny, Ginger Tsueng, Marco Cano, Emily Haag, Jerry Zhou, Mark Zeller, Emory Hufbauer, Nate Matteson, Chunlei Wu, Kristian G. Andersen, Andrew I. Su, Karthik Gangavarapu, Laura D. Hughes, and the Center for Viral Systems Biology. outbreak.info, (available at https://outbreak.info/situation-reports?pango=B.1.1.306). Access…
[13] B.1.210 Lineage Report. Alaa Abdel Latif, Julia L. Mullen, Manar Alkuzweny, Ginger Tsueng, Marco Cano, Emily Haag, Jerry Zhou, Mark Zeller, Emory Hufbauer, Nate Matteson, Chunlei Wu, Kristian G. Andersen, Andrew I. Su, Karthik Gangavarapu, Laura D. Hughes, and the Center for Viral Systems Biology. outbreak.info, (available at https://outbreak.info/situation-reports?pango=B.1.210). Accessed 9…
[14] B.1.1.216 Lineage Report. Alaa Abdel Latif, Julia L. Mullen, Manar Alkuzweny, Ginger Tsueng, Marco Cano, Emily Haag, Jerry Zhou, Mark Zeller, Emory Hufbauer, Nate Matteson, Chunlei Wu, Kristian G. Andersen, Andrew I. Su, Karthik Gangavarapu, Laura D. Hughes, and the Center for Viral Systems Biology. outbreak.info, (available at https://outbreak.info/situation-reports?pango=B.1.1.216). Access…
[15] B.6.6 Lineage Report. Alaa Abdel Latif, Julia L. Mullen, Manar Alkuzweny, Ginger Tsueng, Marco Cano, Emily Haag, Jerry Zhou, Mark Zeller, Emory Hufbauer, Nate Matteson, Chunlei Wu, Kristian G. Andersen, Andrew I. Su, Karthik Gangavarapu, Laura D. Hughes, and the Center for Viral Systems Biology. outbreak.info, (available at https://outbreak.info/situation-reports?pango=B.6.6). Accessed 9 Oct…
