# Supplementary material for: A New Way to Trace SARS-CoV-2 Variants Through Weighted Network Analysis of Frequency Trajectories of Mutations
Source: Front Microbiol. 2022 Mar 16;13:859241. doi: 10.3389/fmicb.2022.859241 (PMC8966897; doi:10.3389/fmicb.2022.859241)
Supplement: Supplementary file 12 [file Table_5.XLSX]

## Sheet: TS5
Supplementary Table S5. Subtyping comparison between module-based variant identification, Pangolin and CMM using module sampling data of B.1.617.2 from India.
Module	Total	Pangolin (version 2021-11-18)				CMM
		Subtype	Number	Percentage		Subtype	Number	Percentage
Module02	200	B.1.617.2	73	0.365		G3.14.1	145	0.725
		AY.122	27	0.135		G3.14	53	0.265
		AY.102	15	0.075		G3	2	0.01
		AY.103	12	0.06
		AY.120	12	0.06
		AY.113	10	0.05
		AY.20	5	0.025
		AY.39	5	0.025
		AY.106	4	0.02
		AY.43	4	0.02
		AY.101	3	0.015
		AY.44	3	0.015
		AY.45	3	0.015
		AY.105	2	0.01
		AY.112	2	0.01
		AY.33	2	0.01
		AY.46	2	0.01
		AY.77	2	0.01
		AY.1	1	0.005
		AY.10	1	0.005
		AY.108	1	0.005
		AY.116	1	0.005
		AY.5	1	0.005
		AY.5.4	1	0.005
		AY.74	1	0.005
		AY.80	1	0.005
		AY.88	1	0.005
		AY.9.1	1	0.005
		AY.99	1	0.005
		None	3	0.015
Module05	200	B.1.617.2	98	0.49		G3.14.1	167	0.835
		AY.102	15	0.075		G3.14	31	0.155
		AY.103	10	0.05		G3	2	0.01
		AY.122	8	0.04
		AY.61	8	0.04
		AY.20	6	0.03
		AY.44	5	0.025
		AY.120	4	0.02
		AY.43	4	0.02
		AY.113	3	0.015
		AY.55	3	0.015
		AY.108	2	0.01
		AY.112	2	0.01
		AY.16	2	0.01
		AY.17	2	0.01
		AY.39	2	0.01
		AY.56	2	0.01
		AY.77	2	0.01
		AY.101	1	0.005
		AY.106	1	0.005
		AY.111	1	0.005
		AY.122.1	1	0.005
		AY.13	1	0.005
		AY.25	1	0.005
		AY.33	1	0.005
		AY.4.4	1	0.005
		AY.40	1	0.005
		AY.43.1	1	0.005
		AY.46	1	0.005
		AY.5	1	0.005
		AY.53	1	0.005
		AY.73	1	0.005
		AY.75.1	1	0.005
		AY.78	1	0.005
		AY.80	1	0.005
		AY.81	1	0.005
		AY.88	1	0.005
		AY.9.1	1	0.005
		None	2	0.01
Module09	200	B.1.617.2	161	0.805		G3.14.1	142	0.71
		AY.16	18	0.09		G3.14	56	0.28
		AY.17	5	0.025		G3	2	0.01
		AY.54	3	0.015
		AY.73	3	0.015
		AY.40	2	0.01
		AY.51	2	0.01
		AY.52	2	0.01
		AY.121	1	0.005
		AY.42	1	0.005
		AY.46	1	0.005
		AY.70	1	0.005
Module12	200	B.1.617.2	110	0.55		G3.14.1	137	0.685
		AY.61	22	0.11		G3.14	58	0.29
		AY.16	11	0.055		G3	5	0.025
		AY.55	7	0.035
		AY.40	5	0.025
		AY.44	5	0.025
		AY.17	4	0.02
		AY.54	4	0.02
		AY.75	3	0.015
		AY.9.2	3	0.015
		AY.122.1	2	0.01
		AY.27	2	0.01
		AY.37	2	0.01
		AY.45	2	0.01
		AY.86	2	0.01
		AY.102	1	0.005
		AY.103	1	0.005
		AY.116	1	0.005
		AY.122	1	0.005
		AY.19	1	0.005
		AY.29	1	0.005
		AY.47	1	0.005
		AY.48	1	0.005
		AY.52	1	0.005
		AY.65	1	0.005
		AY.73	1	0.005
		AY.75.1	1	0.005
		AY.8	1	0.005
		AY.92	1	0.005
		None	2	0.01
Module13	200	B.1.617.2	198	0.99		G3.14.1	170	0.85
		AY.51	1	0.005		G3.14	26	0.13
		AY.95	1	0.005		G3	4	0.02
Module23	200	B.1.617.2	105	0.525		G3.14.1	181	0.905
		AY.102	21	0.105		G3.14	18	0.09
		AY.61	10	0.05		G3	1	0.005
		AY.120	7	0.035
		AY.39	7	0.035
		AY.122	6	0.03
		AY.44	6	0.03
		AY.122.1	5	0.025
		AY.43	5	0.025
		AY.20	4	0.02
		AY.105	2	0.01
		AY.112	2	0.01
		AY.54	2	0.01
		AY.103	1	0.005
		AY.106	1	0.005
		AY.108	1	0.005
		AY.113	1	0.005
		AY.116	1	0.005
		AY.117	1	0.005
		AY.16	1	0.005
		AY.27	1	0.005
		AY.45	1	0.005
		AY.46	1	0.005
		AY.5.4	1	0.005
		AY.56	1	0.005
		AY.73	1	0.005
		AY.75	1	0.005
		AY.75.1	1	0.005
		AY.78	1	0.005
		AY.98.1	1	0.005
		None	1	0.005
Module25	200	B.1.617.2	67	0.335		G3.14.1	149	0.745
		AY.102	43	0.215		G3.14	51	0.255
		AY.103	15	0.075
		AY.120	14	0.07
		AY.113	12	0.06
		AY.44	10	0.05
		AY.39	7	0.035
		AY.122	6	0.03
		AY.43	4	0.02
		AY.42	3	0.015
		AY.101	2	0.01
		AY.104	2	0.01
		AY.45	2	0.01
		AY.91	2	0.01
		AY.95	2	0.01
		AY.99	2	0.01
		AY.100	1	0.005
		AY.116	1	0.005
		AY.34	1	0.005
		AY.46	1	0.005
		AY.77	1	0.005
		AY.96	1	0.005
		None	1	0.005
Module26	200	AY.61	79	0.395		G3.14.1	175	0.875
		B.1.617.2	58	0.29		G3.14	23	0.115
		AY.55	15	0.075		G3	2	0.01
		AY.44	8	0.04
		AY.27	6	0.03
		AY.122.1	4	0.02
		AY.75.1	4	0.02
		AY.10	3	0.015
		AY.73	3	0.015
		AY.32	2	0.01
		AY.56	2	0.01
		AY.9.2	2	0.01
		AY.122	1	0.005
		AY.26	1	0.005
		AY.29	1	0.005
		AY.43	1	0.005
		AY.43.1	1	0.005
		AY.46.1	1	0.005
		AY.48	1	0.005
		AY.5.3	1	0.005
		AY.53	1	0.005
		AY.57	1	0.005
		AY.59	1	0.005
		AY.75	1	0.005
		None	2	0.01
Module27	200	B.1.617.2	90	0.45		G3.14.1	151	0.755
		AY.61	46	0.23		G3.14	45	0.225
		AY.75.1	12	0.06		G3	1	0.005
		AY.44	9	0.045
		AY.27	5	0.025
		AY.40	5	0.025
		AY.55	4	0.02
		AY.10	3	0.015
		AY.48	3	0.015
		AY.56	3	0.015
		AY.122.1	2	0.01
		AY.38	2	0.01
		AY.86	2	0.01
		AY.9.2	2	0.01
		AY.121	1	0.005
		AY.20	1	0.005
		AY.24	1	0.005
		AY.28	1	0.005
		AY.29	1	0.005
		AY.33	1	0.005
		AY.43	1	0.005
		AY.57	1	0.005
		AY.73	1	0.005
		AY.77	1	0.005
		AY.81	1	0.005
		AY.91	1	0.005
Module32	200	AY.103	79	0.395		G3.14.1	197	0.985
		B.1.617.2	77	0.385		G3.14	2	0.01
		AY.77	12	0.06		G3	1	0.005
		AY.122	8	0.04
		AY.20	3	0.015
		AY.39	2	0.01
		AY.43	2	0.01
		AY.46	2	0.01
		AY.102	1	0.005
		AY.113	1	0.005
		AY.114	1	0.005
		AY.116	1	0.005
		AY.122.1	1	0.005
		AY.13	1	0.005
		AY.16	1	0.005
		AY.17	1	0.005
		AY.26	1	0.005
		AY.43.1	1	0.005
		AY.46.3	1	0.005
		AY.59	1	0.005
		AY.75.1	1	0.005
		AY.81	1	0.005
		AY.9.2	1	0.005
