# Supplementary material for: A New Way to Trace SARS-CoV-2 Variants Through Weighted Network Analysis of Frequency Trajectories of Mutations
Source: Front Microbiol. 2022 Mar 16;13:859241. doi: 10.3389/fmicb.2022.859241 (PMC8966897; doi:10.3389/fmicb.2022.859241)
Supplement: Supplementary file 13 [file Table_6.XLSX]

## Sheet: TS6
Supplementary Table S6. Module details of 223 most frequent FTMs from South Africa detected by the weighted network.
ID	Module	Genome region	Nucleotide change	Amino acid change	Intra-modular core mutation@	Related variant	WHO label	Pangolin lineage	No. of sequences with cluster feature in collected data$	Literature#
1	1	NSP3	A2832G	K38R	YES	GR	Omicron	B.1.1.529	51 (0.3%)	Ref. [1]
2	1	NSP3	T5386G	A889A
3	1	NSP3	GTT6513.	S1265	YES
4	1	NSP3	G8393A	A1892T	YES
5	1	NSP5	C10449A	P132H	YES
6	1	NSP6	TGTCTGGTT11286.	L105
7	1	NSP6	A11537G	I189V
8	1	NSP10	T13195C	V57V
9	1	NSP12b	C15240T	N591N
10	1	NSP14	A18163G	I42V	YES
11	1	S	C21762.	A67	YES
12	1	S	A21764.	A67	YES
13	1	S	CATG21767.	I68	YES
14	1	S	G22578A	G339D	YES
15	1	S	T22882G	N440K
16	1	S	G22898A	G446S
17	1	S	G22992A	S477N
18	1	S	A23013C	E484A
19	1	S	A23040G	Q493R
20	1	S	G23048A	G496S	YES
21	1	S	A23055G	Q498R
22	1	S	T23075C	Y505H	YES
23	1	S	C23202A	T547K	YES
24	1	S	C23604A	P681H
25	1	S	G23948T	D796Y
26	1	S	C24130A	N856K	YES
27	1	S	A24424T	Q954H	YES
28	1	S	T24469A	N969K	YES
29	1	S	C24503T	L981F	YES
30	1	S	C25000T	D1146D
31	1	ORF3a	C25584T	T64T
32	1	E	C26270T	T9I
33	1	M	A26530G	D3G
34	1	M	C26577G	Q19E	YES
35	1	M	G26709A	A63T
36	1	ORF6	A27259C	M19M	YES
37	1	ORF7b	C27807T	L17L	YES
38	1	N	GAGAACGCA28362.	E31
39	2	5'UTR	G210T	Extragenic	YES	GK	Delta	B.1.672.2	4967 (27.9%)	Ref. [2]
40	2	NSP3	G4181T	A488S	YES
41	2	NSP3	C6402T	P1228L	YES
42	2	NSP3	C7124T	P1469S	YES
43	2	NSP4	C8986T	D144D	YES
44	2	NSP4	G9053T	V167L	YES
45	2	NSP6	A11201G	T77A	YES
46	2	NSP6	A11332G	V120V	YES
47	2	NSP12b	G15451A	G662S	YES
48	2	NSP13	C16466T	P77L	YES
49	2	NSP14	C19220T	A394V	YES
50	2	S	C21618G	T19R	YES
51	2	S	AGTTCA22029.	E156	YES
52	2	S	T22917G	L452R	YES
53	2	S	C23604G	P681R	YES
54	2	S	G24410A	D950N	YES
55	2	ORF3a	C25469T	S26L	YES
56	2	M	T26767C	I82T	YES
57	2	ORF7a	T27638C	V82A	YES
58	2	ORF7a	C27752T	T120I	YES
59	2	ORF7b	C27874T	T40I	YES
60	2	ORF8	GATTTC28248.	D119	YES
61	2	N	A28461G	D63G	YES
62	2	N	G28881T	R203M	YES
63	2	N	G28916T	G215C	YES
64	2	N	G29402T	D377Y	YES
65	2	3'UTR	G29742T	Extragenic	YES
66	3	NSP2	C913T	S36S	YES	GRY	Alpha	B.1.1.7	184 (1.0%)	Ref. [3]
67	3	NSP3	C3267T	T183I	YES
68	3	NSP3	C5388A	A890D	YES
69	3	NSP3	C5986T	F1089F
70	3	NSP3	T6954C	I1412T	YES
71	3	NSP12b	C14676T	P403P	YES
72	3	NSP12b	C15279T	H604H	YES
73	3	NSP12b	T16176C	T903T	YES
74	3	S	TACATG21765.	H69	YES
75	3	S	G21974T	D138Y
76	3	S	C23271A	A570D	YES
77	3	S	T24506G	S982A	YES
78	3	S	G24914C	D1118H	YES
79	3	ORF8	C27972T	Q27*
80	3	ORF8	G28048T	R52I	YES
81	3	ORF8	A28111G	Y73C	YES
82	3	N	G28280C	D3H	YES
83	3	N	A28281T	D3V	YES
84	3	N	T28282A	D3E	YES
85	3	N	C28977T	S235F	YES
86	4	5'UTR	G174T	Extragenic	YES	GH	Beta	B.1.351	2,970 (16.7%)	Ref. [4]
87	4	NSP2	C1059T	T85I	YES
88	4	NSP3	G5230T	K837N	YES
89	4	NSP5	A10323G	K90R	YES
90	4	NSP6	TCTGGTTTT11288.	S106
91	4	S	A21801C	D80A	YES
92	4	S	A22206G	D215G	YES
93	4	S	CTTGCTTTA22286.	L242	YES
94	4	S	G22813T	K417N	YES
95	4	S	G23012A	E484K	YES
96	4	S	A23063T	N501Y
97	4	S	C23664T	A701V	YES
98	4	ORF3a	G25563T	Q57H	YES
99	4	ORF3a	C25904T	S171L	YES
100	4	E	C26456T	P71L	YES
101	4	ORF8	C28253T	F120F	YES
102	4	N	C28887T	T205I	YES
103	5	S	GTGTTTATT21987.	G142	YES	GR	Omicron	B.1.1.529	42 (0.2%)	Ref. [1]
104	5	S	.22193T	I210	YES
105	5	S	T22195G	N211K	YES
106	5	S	T22197G	L212*	YES
107	5	S	A22198C	L212F	YES
108	5	S	.22201AGC	S214	YES
109	5	S	.22202A	V213	YES
110	5	S	.22203A	R214	YES
111	5	S	T22204A	R214R	YES
112	5	S	T22673C	S371P	YES
113	5	S	C22674T	S371F	YES
114	5	S	T22679C	S373P	YES
115	5	S	C22686T	S375F	YES
116	6	NSP2	C2509T	P568P		GK	Delta	AY.38	880 (5.0%)	Ref. [5]
117	6	NSP3	C5184T	P822L
118	6	NSP3	A5584G	T955T	YES
119	6	NSP4	C9891T	A446V	YES
120	6	NSP6	T11418C	V149A	YES
121	6	NSP6	C11514T	T181I	YES
122	6	NSP9	C13019T	R111R
123	6	NSP12b	G15760T	G765C	YES
124	6	S	C22227T	A222V
125	6	S	A22310T	T250S	YES
126	6	N	G29212T	A313A	YES
127	7	NSP4	C8655T	S34F		GH	Beta	B.1.351	185 (1.0%)	Ref. [4]
128	7	NSP4	C8660T	H36Y	YES
129	7	NSP4	C8964T	S137L	YES
130	7	NSP6	G11230T	M86I	YES
131	7	NSP12b	C14925T	V486V	YES
132	7	S	G22299T	R246I	YES
133	7	ORF7a	T27504C	S37S
134	8	5'UTR	T179G	Extragenic	YES	GR	-	C.1	28 (0.2%)	Ref. [6]
135	8	NSP12b	A15002G	Y512C
136	8	NSP16	G21468T	M270I
137	8	S	C23086T	Y508Y
138	8	S	G24193T	L877L	YES
139	8	ORF3a	C26060T	T223I
140	9	NSP2	A2692T	T629T	YES	GH	Beta	B.1.351	1,986 (11.2%)	Ref. [4]
141	9	S	C21614T	L18F	YES
142	9	M	C26645T	N41N
143	10	NSP3	T8328G	L1870R		GR	-	C.1	503 (2.8%)	Ref. [6]
144	10	NSP8	G12176A	G29S
145	10	NSP14	C18747T	V236V	YES
146	10	ORF3a	TGT26157.	V256
147	10	N	G29425T	Q384H	YES
148	11	NSP5	C10138T	N28N		GH	Beta	B.1.351	32 (0.2%)	Ref. [4]
149	11	NSP15	G19816T	V66L
150	11	NSP16	T20840C	V61A	YES
151	11	S	G22104T	G181V
152	11	S	G24586T	V1008V	YES
153	12	5'UTR	C241T	Extragenic	YES	G	-	B.1	17,081 (96.1%)	-
154	12	NSP3	C3037T	F106F	YES
155	12	NSP12b	C14408T	P314L	YES
156	12	S	A23403G	D614G	YES
157	13	NSP4	C9286T	N244N	YES	GK	Delta	AY.32	1,074 (6.0%)	Ref. [7]
158	13	NSP16	C21304T	R216C	YES
159	13	S	C23277T	T572I	YES
160	13	S	G24124A	K854K
161	14	NSP3	C6762T	T1348I		GR	-	B.1.1.448	614 (3.4%)	Ref. [8]
162	14	NSP8	T12503C	Y138H	YES
163	14	ORF3a	G25770T	R126S
164	14	3'UTR	C29721T	Extragenic	YES
165	15	NSP3	C4002T	T428I	YES	GR	-	C.1	581 (3.3%)	Ref. [6]
166	15	NSP5	G10097A	G15S	YES
167	15	NSP12b	C13536T	Y23Y	YES
168	15	S	C23731T	T723T
169	16	N	G28881A	R203K	YES	GR	-	B.1.1.	2,851 (16.0%)	-
170	16	N	G28882A	R203R	YES
171	16	N	G28883C	G204R	YES
172	17	S	C23525T	H655Y	YES	GR	-	C.1.2	212 (1.2%)	Ref. [9]
173	17	S	T23599A	N679K	YES
174	17	N	C28311T	P13L	YES
175	18	NSP2	T1871C	F356L	YES	GK	Delta	AY.91	354 (2.0%)	Ref. [10]
176	18	ORF8	C28236T	R115C	YES
177	18	3'UTR	G29744A	Extragenic	YES
178	19	NSP15	T19839C	N73N	YES	GR	-	B.1.1.459	48 (0.3%)	Ref. [11]
179	19	NSP16	A21137G	K160R
180	19	S	C24099T	A846V	YES
181	20	NSP4	C9857T	V434V	YES	G	-	B.1.140	38 (0.2%)	Ref. [12]
182	20	S	A23920G	K786K	YES
183	20	ORF7a	G27561T	L56L	YES
184	21	NSP3	A7064G	R1449G		Not availableΔ
185	21	S	C22675T	S371S
186	21	ORF6	T27384C	D61D
187	22	NSP2	G2164C	E453D		Not availableΔ
188	22	NSP15	A20268G	L216L
189	22	N	C28854T	S194L
190	23	NSP3	C6408T	S1230F	YES	GK	Delta	B.1.672.2	412 (2.3%)	Ref. [2]
191	23	S	A25003G	S1147S	YES
192	24	NSP2	T2489C	F561F	YES	GH	Beta	B.1.351	34 (0.2%)	Ref. [4]
193	24	NSP4	A9241G	S229S	YES
194	25	NSP4	C10029T	T492I	YES	GK	Delta	B.1.672.2	7,155 (40.2%)	Ref. [2]
195	25	S	C22995A	T478K	YES
196	26	NSP12b	G13812T	M115I	YES	GK	Delta	AY.45	4,346 (24.4%)	Ref. [2]
197	26	ORF3a	C25413T	I7I	YES
198	27	NSP3	A5209G	S830S	YES	G	-	B.1.8	29 (0.2%)	Ref. [13]
199	27	S	A24862G	T1100T	YES
200	28	S	C24034T	N824N		Not availableΔ
201	28	N	G28628T	A119S
202	29	S	ATT21993.	Y145		Not availableΔ
203	29	S	C23709T	T716I
204	30	NSP3	C5100T	S794L		Not availableΔ
205	30	NSP3	C5869T	Y1050Y
206	30	NSP3	A7634G	T1639A
207	30	NSP12b	C13620T	D51D
208	30	NSP12b	T14222G	L252*
209	30	NSP13	C16376T	P47L
210	30	NSP13	C17999T	T588I
211	30	NSP14	C19524T	L495L
212	30	S	C21846T	T95I
213	30	S	G21987A	G142D
214	30	S	C23625T	A688V
215	30	S	C23854A	N764K
216	30	ORF3a	C25708T	L106F
217	30	ORF3a	G25784T	W131L
218	30	M	T27158G	S212R
219	30	ORF8	A28254C	I121L
220	30	N	T28888C	T205T
221	30	3'UTR	G29810T	Extragenic
222	30	3'UTR	G29868A	Extragenic
223	30	3'UTR	C29870A	Extragenic
@A core mutation is defined as a mutation with the connection strengths to any other intra-modular nodes larger than 0.7.
$The total number of sequences is 17,778.
ΔIf there are no mutations in the same module having correlation coefficient larger than 0.9 and found in spike gene, no more investigation will be done for the module.
References
[1] B.1.1.529 Lineage Report. Alaa Abdel Latif, Julia L. Mullen, Manar Alkuzweny, Ginger Tsueng, Marco Cano, Emily Haag, Jerry Zhou, Mark Zeller, Emory Hufbauer, Nate Matteson, Chunlei Wu, Kristian G. Andersen, Andrew I. Su, Karthik Gangavarapu, Laura D. Hughes, and the Center for Viral Systems Biology. outbreak.info, (available at https://outbreak.info/situation-reports?pango=B.1.1.529). Accesse…
[2] B.1.617.2 Lineage Report. Alaa Abdel Latif, Julia L. Mullen, Manar Alkuzweny, Ginger Tsueng, Marco Cano, Emily Haag, Jerry Zhou, Mark Zeller, Emory Hufbauer, Nate Matteson, Chunlei Wu, Kristian G. Andersen, Andrew I. Su, Karthik Gangavarapu, Laura D. Hughes, and the Center for Viral Systems Biology. outbreak.info, (available at https://outbreak.info/situation-reports?pango=B.1.617.2). Accesse…
[3] B.1.1.7 Lineage Report. Alaa Abdel Latif, Julia L. Mullen, Manar Alkuzweny, Ginger Tsueng, Marco Cano, Emily Haag, Jerry Zhou, Mark Zeller, Emory Hufbauer, Nate Matteson, Chunlei Wu, Kristian G. Andersen, Andrew I. Su, Karthik Gangavarapu, Laura D. Hughes, and the Center for Viral Systems Biology. outbreak.info, (available at https://outbreak.info/situation-reports?pango=B.1.1.7). Accessed 9 …
[4] B.1.351 Lineage Report. Alaa Abdel Latif, Julia L. Mullen, Manar Alkuzweny, Ginger Tsueng, Marco Cano, Emily Haag, Jerry Zhou, Mark Zeller, Emory Hufbauer, Nate Matteson, Chunlei Wu, Kristian G. Andersen, Andrew I. Su, Karthik Gangavarapu, Laura D. Hughes, and the Center for Viral Systems Biology. outbreak.info, (available at https://outbreak.info/situation-reports?pango=B.1.351). Accessed 13…
[5] AY.38 Lineage Report. Alaa Abdel Latif, Julia L. Mullen, Manar Alkuzweny, Ginger Tsueng, Marco Cano, Emily Haag, Jerry Zhou, Mark Zeller, Emory Hufbauer, Nate Matteson, Chunlei Wu, Kristian G. Andersen, Andrew I. Su, Karthik Gangavarapu, Laura D. Hughes, and the Center for Viral Systems Biology. outbreak.info, (available at https://outbreak.info/situation-reports?pango=AY.38). Accessed 18 Dec…
[6] C.1 Lineage Report. Alaa Abdel Latif, Julia L. Mullen, Manar Alkuzweny, Ginger Tsueng, Marco Cano, Emily Haag, Jerry Zhou, Mark Zeller, Emory Hufbauer, Nate Matteson, Chunlei Wu, Kristian G. Andersen, Andrew I. Su, Karthik Gangavarapu, Laura D. Hughes, and the Center for Viral Systems Biology. outbreak.info, (available at https://outbreak.info/situation-reports?pango=C.1). Accessed 30 Septemb…
[7] AY.32 Lineage Report. Alaa Abdel Latif, Julia L. Mullen, Manar Alkuzweny, Ginger Tsueng, Marco Cano, Emily Haag, Jerry Zhou, Mark Zeller, Emory Hufbauer, Nate Matteson, Chunlei Wu, Kristian G. Andersen, Andrew I. Su, Karthik Gangavarapu, Laura D. Hughes, and the Center for Viral Systems Biology. outbreak.info, (available at https://outbreak.info/situation-reports?pango=AY.32). Accessed 18 Dec…
[8] B.1.1.448 Lineage Report. Alaa Abdel Latif, Julia L. Mullen, Manar Alkuzweny, Ginger Tsueng, Marco Cano, Emily Haag, Jerry Zhou, Mark Zeller, Emory Hufbauer, Nate Matteson, Chunlei Wu, Kristian G. Andersen, Andrew I. Su, Karthik Gangavarapu, Laura D. Hughes, and the Center for Viral Systems Biology. outbreak.info, (available at https://outbreak.info/situation-reports?pango=B.1.1.448). Accesse…
[9] C.1.2 Lineage Report. Alaa Abdel Latif, Julia L. Mullen, Manar Alkuzweny, Ginger Tsueng, Marco Cano, Emily Haag, Jerry Zhou, Mark Zeller, Emory Hufbauer, Nate Matteson, Chunlei Wu, Kristian G. Andersen, Andrew I. Su, Karthik Gangavarapu, Laura D. Hughes, and the Center for Viral Systems Biology. outbreak.info, (available at https://outbreak.info/situation-reports?pango=C.1.2). Accessed 18 Dec…
[10] AY.91 Lineage Report. Alaa Abdel Latif, Julia L. Mullen, Manar Alkuzweny, Ginger Tsueng, Marco Cano, Emily Haag, Jerry Zhou, Mark Zeller, Emory Hufbauer, Nate Matteson, Chunlei Wu, Kristian G. Andersen, Andrew I. Su, Karthik Gangavarapu, Laura D. Hughes, and the Center for Viral Systems Biology. outbreak.info, (available at https://outbreak.info/situation-reports?pango=Ay.91). Accessed 18 De…
[11] B.1.1.459 Lineage Report. Alaa Abdel Latif, Julia L. Mullen, Manar Alkuzweny, Ginger Tsueng, Marco Cano, Emily Haag, Jerry Zhou, Mark Zeller, Emory Hufbauer, Nate Matteson, Chunlei Wu, Kristian G. Andersen, Andrew I. Su, Karthik Gangavarapu, Laura D. Hughes, and the Center for Viral Systems Biology. outbreak.info, (available at https://outbreak.info/situation-reports?pango=B.1.1.459). Access…
[12] B.1.140 Lineage Report. Alaa Abdel Latif, Julia L. Mullen, Manar Alkuzweny, Ginger Tsueng, Marco Cano, Emily Haag, Jerry Zhou, Mark Zeller, Emory Hufbauer, Nate Matteson, Chunlei Wu, Kristian G. Andersen, Andrew I. Su, Karthik Gangavarapu, Laura D. Hughes, and the Center for Viral Systems Biology. outbreak.info, (available at https://outbreak.info/situation-reports?pango=B.1.140). Accessed 1…
[13] B.1.8 Lineage Report. Alaa Abdel Latif, Julia L. Mullen, Manar Alkuzweny, Ginger Tsueng, Marco Cano, Emily Haag, Jerry Zhou, Mark Zeller, Emory Hufbauer, Nate Matteson, Chunlei Wu, Kristian G. Andersen, Andrew I. Su, Karthik Gangavarapu, Laura D. Hughes, and the Center for Viral Systems Biology. outbreak.info, (available at https://outbreak.info/situation-reports?pango=B.1.8). Accessed 18 De…
