# Supplementary material for: A New Way to Trace SARS-CoV-2 Variants Through Weighted Network Analysis of Frequency Trajectories of Mutations
Source: Front Microbiol. 2022 Mar 16;13:859241. doi: 10.3389/fmicb.2022.859241 (PMC8966897; doi:10.3389/fmicb.2022.859241)
Supplement: Supplementary file 14 [file Table_7.XLSX]

## Sheet: TS7
Supplementary Table S7. Subtyping comparison between module-based variant identification, Pangolin and CMM using module sampling data of B.1.1.529, B.1.617.2, B.1.351 and C.1 from South Africa.
Module		Total	Pangolin (version 2021-11-18)				CMM
			Subtype	Number	Percentage		Subtype	Number	Percentage
Module01		51	B.1.1.529	51	1		G3	51	1
Module02		200	AY.45	130	0.65		G3.14.1	200	1
			AY.32	20	0.1
			AY.120.2	11	0.055
			AY.91	9	0.045
			AY.99	8	0.04
			AY.6	7	0.035
			AY.46	4	0.02
			AY.46.6	4	0.02
			AY.122	2	0.01
			B.1.617.2	2	0.01
			AY.116	1	0.005
Module04		200	B.1.351	196	0.98		G3.12	200	1
			B.1.351.2	1	0.005
			B.1.351.3	1	0.005
Module05		42	B.1.1.529	39	0.928571		G3	42	1
			B.1.1.263	1	0.0238095
			None	2	0.047619
Module06		200	AY.38	199	0.995		G3.14.1	200	1
			B.1.617.2	1	0.005
Module07		185	B.1.351	181	0.978378		G3.12	200	1
			None	3	0.0108108
Module08		28	C.1	28	1		G3.2	28	1
Module09		200	B.1.351	197	0.985		G3.12	200	1
			B.1.351.2	1	0.005
			B.1.351.3	1	0.005
			B.1.351.5	1	0.005
Module10		200	C.1	95	0.475		G3.2	200	1
			C.1.2	90	0.45
			None	6	0.03
			B.1.214.2	4	0.02
			B.1.1.1	1	0.005
			B.1.1.33	1	0.005
			B.1.1.375	1	0.005
Module11		32	B.1.351	32	1		G3.12	32	1
Module13		200	AY.32	193	0.965		G3.14.1	200	1
			AY.95	2	0.01
			AY.104	1	0.005
			AY.111	1	0.005
			AY.53	1	0.005
			B.1.617.2	1	0.005
			None	1	0.005
Module15		200	C.1	80	0.4		G3.2	200	1
			C.1.2	77	0.385
			C.9	11	0.055
			B.1.1.1	6	0.03
			C.2	5	0.025
			C.6	5	0.025
			C.16	2	0.01
			B.1.1.10	1	0.005
			B.1.1.33	1	0.005
			B.1.1.97	1	0.005
			B.1.214.2	1	0.005
			None	6	0.03
Module17		200	C.1.2	183	0.915		G3.2	200	1
			B.1.214.2	8	0.04
			B.1.1.10	1	0.005
			None	8	0.04
Module18		200	AY.91	198	0.99		G3.14.1	200	1
			None	2	0.01
Module23		200	AY.120.2	194	0.97		G3.14.1	200	1
			AY.120	3	0.015
			AY.120.2.1	2	0.01
Module24		34	B.1.351	34	1		G3.12	34	1
Module25		200	AY.45	108	0.54		G3.14.1	200	1
			AY.32	42	0.21
			AY.120.2	9	0.045
			AY.91	9	0.045
			AY.6	5	0.025
			AY.116	4	0.02
			AY.122	3	0.015
			AY.46	3	0.015
			B.1.617.2	3	0.015
			AY.43	2	0.01
			AY.95	2	0.01
			AY.99	2	0.01
			AY.104	1	0.005
			AY.107	1	0.005
			AY.42	1	0.005
			AY.46.6	1	0.005
			AY.77	1	0.005
Module26		200	AY.45	198	0.99		G3.14.1	200	1
			None	1	0.005
